# Supplementary material for: Identification of a miRNA signature for schizophrenia in plasma-derived extracellular vesicles
Source: bioRxiv. 2026 Mar 6:2026.03.06.710021. Preprint. [Version 1] doi: 10.64898/2026.03.06.710021 (PMC12991173; doi:10.64898/2026.03.06.710021)
Supplement: Supplement 2 [file media-2.xlsx]

## Sheet: BP
Gene lists for GO biological process terms: GO analysis of 136 putative target genes shared between 2-3 miRNAs
Biological process GO term	Gene ID	Gene symbol	Gene name	PANTHER family/subfamily	PANTHER protein class	Species
Neurogenesis	HUMAN|HGNC=7984|UniProtKB=O00482	NR5A2	Nuclear receptor subfamily 5 group A member 2;NR5A2;PTN002515300;orthologs	NUCLEAR RECEPTOR SUBFAMILY 5 GROUP A MEMBER 2 (PTHR24086:SF18)	C4 zinc finger nuclear receptor(PC00169)	Homo sapiens
	HUMAN|HGNC=15514|UniProtKB=Q13492	PICALM	Phosphatidylinositol-binding clathrin assembly protein;PICALM;PTN002505997;orthologs	PHOSPHATIDYLINOSITOL-BINDING CLATHRIN ASSEMBLY PROTEIN (PTHR22951:SF16)	vesicle coat protein(PC00235)	Homo sapiens
	HUMAN|HGNC=1840|UniProtKB=Q9BXF3	CECR2	Chromatin remodeling regulator CECR2;CECR2;PTN002504925;orthologs	CHROMATIN REMODELING REGULATOR CECR2 (PTHR47092:SF1)		Homo sapiens
	HUMAN|HGNC=10258|UniProtKB=P35398	RORA	Nuclear receptor ROR-alpha;RORA;PTN002515192;orthologs	NUCLEAR RECEPTOR ROR-ALPHA (PTHR45805:SF3)	C4 zinc finger nuclear receptor(PC00169)	Homo sapiens
	HUMAN|HGNC=14946|UniProtKB=Q9ULJ8	PPP1R9A	Neurabin-1;PPP1R9A;PTN002497098;orthologs	NEURABIN-1 (PTHR16154:SF22)		Homo sapiens
	HUMAN|HGNC=3811|UniProtKB=P55316	FOXG1	Forkhead box protein G1;FOXG1;PTN002483625;orthologs	FORKHEAD BOX PROTEIN G1 (PTHR46617:SF3)	winged helix/forkhead transcription factor(PC00246)	Homo sapiens
	HUMAN|HGNC=21638|UniProtKB=Q5SZL2	CEP85L	Centrosomal protein of 85 kDa-like;CEP85L;PTN002525168;orthologs	CENTROSOMAL PROTEIN OF 85 KDA-LIKE (PTHR31075:SF2)		Homo sapiens
	HUMAN|HGNC=10256|UniProtKB=Q01973	ROR1	Inactive tyrosine-protein kinase transmembrane receptor ROR1;ROR1;PTN002521359;orthologs	INACTIVE TYROSINE-PROTEIN KINASE TRANSMEMBRANE RECEPTOR ROR1 (PTHR24416:SF134)	transmembrane signal receptor(PC00197)	Homo sapiens
	HUMAN|HGNC=7784|UniProtKB=Q12857	NFIA	Nuclear factor 1 A-type;NFIA;PTN002479558;orthologs	NUCLEAR FACTOR 1 A-TYPE (PTHR11492:SF6)	DNA-binding transcription factor(PC00218)	Homo sapiens
	HUMAN|HGNC=13222|UniProtKB=Q9C0K0	BCL11B	B-cell lymphoma_leukemia 11B;BCL11B;PTN002509576;orthologs	B-CELL LYMPHOMA_LEUKEMIA 11B (PTHR45993:SF4)	C2H2 zinc finger transcription factor(PC00248)	Homo sapiens
	HUMAN|HGNC=9414|UniProtKB=Q13976	PRKG1	cGMP-dependent protein kinase 1;PRKG1;PTN002519366;orthologs	SUBFAMILY NOT NAMED (PTHR24353:SF68)	non-receptor serine/threonine protein kinase(PC00167)	Homo sapiens
	HUMAN|HGNC=6866|UniProtKB=O95819	MAP4K4	Mitogen-activated protein kinase kinase kinase kinase 4;MAP4K4;PTN002519560;orthologs	MITOGEN-ACTIVATED PROTEIN KINASE KINASE KINASE KINASE 4 (PTHR48015:SF2)	non-receptor serine/threonine protein kinase(PC00167)	Homo sapiens
	HUMAN|HGNC=11424|UniProtKB=O43815	STRN	Striatin;STRN;PTN002496360;orthologs	STRIATIN (PTHR15653:SF2)		Homo sapiens
	HUMAN|HGNC=17620|UniProtKB=Q9GZM8	NDEL1	Nuclear distribution protein nudE-like 1;NDEL1;PTN002475059;orthologs	NUCLEAR DISTRIBUTION PROTEIN NUDE-LIKE 1 (PTHR10921:SF0)		Homo sapiens
	HUMAN|HGNC=14881|UniProtKB=O60315	ZEB2	Zinc finger E-box-binding homeobox 2;ZEB2;PTN002520847;orthologs	ZINC FINGER E-BOX-BINDING HOMEOBOX 2 (PTHR24391:SF11)	C2H2 zinc finger transcription factor(PC00248)	Homo sapiens
	HUMAN|HGNC=7978|UniProtKB=P04150	NR3C1	Glucocorticoid receptor;NR3C1;PTN002515274;orthologs	GLUCOCORTICOID RECEPTOR (PTHR48092:SF5)	C4 zinc finger nuclear receptor(PC00169)	Homo sapiens
	HUMAN|HGNC=20297|UniProtKB=Q96PX8	SLITRK1	SLIT and NTRK-like protein 1;SLITRK1;PTN002519904;orthologs	SLIT AND NTRK-LIKE PROTEIN 1 (PTHR45773:SF7)	transmembrane signal receptor(PC00197)	Homo sapiens
	HUMAN|HGNC=10890|UniProtKB=Q9UIU6	SIX4	Homeobox protein SIX4;SIX4;PTN002470544;orthologs	HOMEOBOX PROTEIN SIX4 (PTHR10390:SF36)	homeodomain transcription factor(PC00119)	Homo sapiens
	HUMAN|HGNC=11033|UniProtKB=Q9Y6M7	SLC4A7	Sodium bicarbonate cotransporter 3;SLC4A7;PTN002479119;orthologs	SODIUM BICARBONATE COTRANSPORTER 3 (PTHR11453:SF105)	secondary carrier transporter(PC00258)	Homo sapiens
	HUMAN|HGNC=9346|UniProtKB=O75626	PRDM1	PR domain zinc finger protein 1;PRDM1;PTN002549107;orthologs	PR DOMAIN ZINC FINGER PROTEIN 1 (PTHR16515:SF63)	C2H2 zinc finger transcription factor(PC00248)	Homo sapiens
	HUMAN|HGNC=23496|UniProtKB=Q7Z2D5	PLPPR4	Phospholipid phosphatase-related protein type 4;PLPPR4;PTN001606026;orthologs	PHOSPHOLIPID PHOSPHATASE-RELATED PROTEIN TYPE 4 (PTHR10165:SF13)	phosphatase(PC00181)	Homo sapiens
	HUMAN|HGNC=7765|UniProtKB=P21359	NF1	Neurofibromin;NF1;PTN002468926;orthologs	NEUROFIBROMIN (PTHR10194:SF142)	GTPase-activating protein(PC00257)	Homo sapiens
	HUMAN|HGNC=2904|UniProtKB=Q8TDM6	DLG5	Disks large homolog 5;DLG5;PTN002493217;orthologs	DISKS LARGE HOMOLOG 5 (PTHR46360:SF1)	scaffold/adaptor protein(PC00226)	Homo sapiens
	HUMAN|HGNC=2363|UniProtKB=P46109	CRKL	Crk-like protein;CRKL;PTN002500791;orthologs	CRK-LIKE PROTEIN (PTHR19969:SF5)	scaffold/adaptor protein(PC00226)	Homo sapiens
	HUMAN|HGNC=494|UniProtKB=Q12955	ANK3	Ankyrin-3;ANK3;PTN002556043;orthologs	ANKYRIN-3 (PTHR24133:SF34)	scaffold/adaptor protein(PC00226)	Homo sapiens
	HUMAN|HGNC=10887|UniProtKB=Q15475	SIX1	Homeobox protein SIX1;SIX1;PTN002470529;orthologs	HOMEOBOX PROTEIN SIX1 (PTHR10390:SF13)	homeodomain transcription factor(PC00119)	Homo sapiens
Generation of neurons	HUMAN|HGNC=15514|UniProtKB=Q13492	PICALM	Phosphatidylinositol-binding clathrin assembly protein;PICALM;PTN002505997;orthologs	PHOSPHATIDYLINOSITOL-BINDING CLATHRIN ASSEMBLY PROTEIN (PTHR22951:SF16)	vesicle coat protein(PC00235)	Homo sapiens
	HUMAN|HGNC=1840|UniProtKB=Q9BXF3	CECR2	Chromatin remodeling regulator CECR2;CECR2;PTN002504925;orthologs	CHROMATIN REMODELING REGULATOR CECR2 (PTHR47092:SF1)		Homo sapiens
	HUMAN|HGNC=10258|UniProtKB=P35398	RORA	Nuclear receptor ROR-alpha;RORA;PTN002515192;orthologs	NUCLEAR RECEPTOR ROR-ALPHA (PTHR45805:SF3)	C4 zinc finger nuclear receptor(PC00169)	Homo sapiens
	HUMAN|HGNC=14946|UniProtKB=Q9ULJ8	PPP1R9A	Neurabin-1;PPP1R9A;PTN002497098;orthologs	NEURABIN-1 (PTHR16154:SF22)		Homo sapiens
	HUMAN|HGNC=3811|UniProtKB=P55316	FOXG1	Forkhead box protein G1;FOXG1;PTN002483625;orthologs	FORKHEAD BOX PROTEIN G1 (PTHR46617:SF3)	winged helix/forkhead transcription factor(PC00246)	Homo sapiens
	HUMAN|HGNC=21638|UniProtKB=Q5SZL2	CEP85L	Centrosomal protein of 85 kDa-like;CEP85L;PTN002525168;orthologs	CENTROSOMAL PROTEIN OF 85 KDA-LIKE (PTHR31075:SF2)		Homo sapiens
	HUMAN|HGNC=7784|UniProtKB=Q12857	NFIA	Nuclear factor 1 A-type;NFIA;PTN002479558;orthologs	NUCLEAR FACTOR 1 A-TYPE (PTHR11492:SF6)	DNA-binding transcription factor(PC00218)	Homo sapiens
	HUMAN|HGNC=13222|UniProtKB=Q9C0K0	BCL11B	B-cell lymphoma_leukemia 11B;BCL11B;PTN002509576;orthologs	B-CELL LYMPHOMA_LEUKEMIA 11B (PTHR45993:SF4)	C2H2 zinc finger transcription factor(PC00248)	Homo sapiens
	HUMAN|HGNC=9414|UniProtKB=Q13976	PRKG1	cGMP-dependent protein kinase 1;PRKG1;PTN002519366;orthologs	SUBFAMILY NOT NAMED (PTHR24353:SF68)	non-receptor serine/threonine protein kinase(PC00167)	Homo sapiens
	HUMAN|HGNC=6866|UniProtKB=O95819	MAP4K4	Mitogen-activated protein kinase kinase kinase kinase 4;MAP4K4;PTN002519560;orthologs	MITOGEN-ACTIVATED PROTEIN KINASE KINASE KINASE KINASE 4 (PTHR48015:SF2)	non-receptor serine/threonine protein kinase(PC00167)	Homo sapiens
	HUMAN|HGNC=11424|UniProtKB=O43815	STRN	Striatin;STRN;PTN002496360;orthologs	STRIATIN (PTHR15653:SF2)		Homo sapiens
	HUMAN|HGNC=17620|UniProtKB=Q9GZM8	NDEL1	Nuclear distribution protein nudE-like 1;NDEL1;PTN002475059;orthologs	NUCLEAR DISTRIBUTION PROTEIN NUDE-LIKE 1 (PTHR10921:SF0)		Homo sapiens
	HUMAN|HGNC=14881|UniProtKB=O60315	ZEB2	Zinc finger E-box-binding homeobox 2;ZEB2;PTN002520847;orthologs	ZINC FINGER E-BOX-BINDING HOMEOBOX 2 (PTHR24391:SF11)	C2H2 zinc finger transcription factor(PC00248)	Homo sapiens
	HUMAN|HGNC=20297|UniProtKB=Q96PX8	SLITRK1	SLIT and NTRK-like protein 1;SLITRK1;PTN002519904;orthologs	SLIT AND NTRK-LIKE PROTEIN 1 (PTHR45773:SF7)	transmembrane signal receptor(PC00197)	Homo sapiens
	HUMAN|HGNC=10890|UniProtKB=Q9UIU6	SIX4	Homeobox protein SIX4;SIX4;PTN002470544;orthologs	HOMEOBOX PROTEIN SIX4 (PTHR10390:SF36)	homeodomain transcription factor(PC00119)	Homo sapiens
	HUMAN|HGNC=11033|UniProtKB=Q9Y6M7	SLC4A7	Sodium bicarbonate cotransporter 3;SLC4A7;PTN002479119;orthologs	SODIUM BICARBONATE COTRANSPORTER 3 (PTHR11453:SF105)	secondary carrier transporter(PC00258)	Homo sapiens
	HUMAN|HGNC=9346|UniProtKB=O75626	PRDM1	PR domain zinc finger protein 1;PRDM1;PTN002549107;orthologs	PR DOMAIN ZINC FINGER PROTEIN 1 (PTHR16515:SF63)	C2H2 zinc finger transcription factor(PC00248)	Homo sapiens
	HUMAN|HGNC=23496|UniProtKB=Q7Z2D5	PLPPR4	Phospholipid phosphatase-related protein type 4;PLPPR4;PTN001606026;orthologs	PHOSPHOLIPID PHOSPHATASE-RELATED PROTEIN TYPE 4 (PTHR10165:SF13)	phosphatase(PC00181)	Homo sapiens
	HUMAN|HGNC=7765|UniProtKB=P21359	NF1	Neurofibromin;NF1;PTN002468926;orthologs	NEUROFIBROMIN (PTHR10194:SF142)	GTPase-activating protein(PC00257)	Homo sapiens
	HUMAN|HGNC=2363|UniProtKB=P46109	CRKL	Crk-like protein;CRKL;PTN002500791;orthologs	CRK-LIKE PROTEIN (PTHR19969:SF5)	scaffold/adaptor protein(PC00226)	Homo sapiens
	HUMAN|HGNC=494|UniProtKB=Q12955	ANK3	Ankyrin-3;ANK3;PTN002556043;orthologs	ANKYRIN-3 (PTHR24133:SF34)	scaffold/adaptor protein(PC00226)	Homo sapiens
	HUMAN|HGNC=10887|UniProtKB=Q15475	SIX1	Homeobox protein SIX1;SIX1;PTN002470529;orthologs	HOMEOBOX PROTEIN SIX1 (PTHR10390:SF13)	homeodomain transcription factor(PC00119)	Homo sapiens
Cell development	HUMAN|HGNC=7984|UniProtKB=O00482	NR5A2	Nuclear receptor subfamily 5 group A member 2;NR5A2;PTN002515300;orthologs	NUCLEAR RECEPTOR SUBFAMILY 5 GROUP A MEMBER 2 (PTHR24086:SF18)	C4 zinc finger nuclear receptor(PC00169)	Homo sapiens
	HUMAN|HGNC=15514|UniProtKB=Q13492	PICALM	Phosphatidylinositol-binding clathrin assembly protein;PICALM;PTN002505997;orthologs	PHOSPHATIDYLINOSITOL-BINDING CLATHRIN ASSEMBLY PROTEIN (PTHR22951:SF16)	vesicle coat protein(PC00235)	Homo sapiens
	HUMAN|HGNC=1840|UniProtKB=Q9BXF3	CECR2	Chromatin remodeling regulator CECR2;CECR2;PTN002504925;orthologs	CHROMATIN REMODELING REGULATOR CECR2 (PTHR47092:SF1)		Homo sapiens
	HUMAN|HGNC=10258|UniProtKB=P35398	RORA	Nuclear receptor ROR-alpha;RORA;PTN002515192;orthologs	NUCLEAR RECEPTOR ROR-ALPHA (PTHR45805:SF3)	C4 zinc finger nuclear receptor(PC00169)	Homo sapiens
	HUMAN|HGNC=14946|UniProtKB=Q9ULJ8	PPP1R9A	Neurabin-1;PPP1R9A;PTN002497098;orthologs	NEURABIN-1 (PTHR16154:SF22)		Homo sapiens
	HUMAN|HGNC=5175|UniProtKB=P52594	AGFG1	Arf-GAP domain and FG repeat-containing protein 1;AGFG1;PTN002509032;orthologs	ARF-GAP DOMAIN AND FG REPEAT-CONTAINING PROTEIN 1 (PTHR46134:SF1)		Homo sapiens
	HUMAN|HGNC=3811|UniProtKB=P55316	FOXG1	Forkhead box protein G1;FOXG1;PTN002483625;orthologs	FORKHEAD BOX PROTEIN G1 (PTHR46617:SF3)	winged helix/forkhead transcription factor(PC00246)	Homo sapiens
	HUMAN|HGNC=1875|UniProtKB=Q9Y281	CFL2	Cofilin-2;CFL2;PTN002484470;orthologs	COFILIN-2 (PTHR11913:SF15)	non-motor actin binding protein(PC00165)	Homo sapiens
	HUMAN|HGNC=29066|UniProtKB=Q9UKJ3	GPATCH8	G patch domain-containing protein 8;GPATCH8;PTN002497846;orthologs	G PATCH DOMAIN-CONTAINING PROTEIN 8 (PTHR17614:SF11)		Homo sapiens
	HUMAN|HGNC=10256|UniProtKB=Q01973	ROR1	Inactive tyrosine-protein kinase transmembrane receptor ROR1;ROR1;PTN002521359;orthologs	INACTIVE TYROSINE-PROTEIN KINASE TRANSMEMBRANE RECEPTOR ROR1 (PTHR24416:SF134)	transmembrane signal receptor(PC00197)	Homo sapiens
	HUMAN|HGNC=13222|UniProtKB=Q9C0K0	BCL11B	B-cell lymphoma_leukemia 11B;BCL11B;PTN002509576;orthologs	B-CELL LYMPHOMA_LEUKEMIA 11B (PTHR45993:SF4)	C2H2 zinc finger transcription factor(PC00248)	Homo sapiens
	HUMAN|HGNC=19839|UniProtKB=Q96NE9	FRMD6	FERM domain-containing protein 6;FRMD6;PTN002510825;orthologs	FERM DOMAIN-CONTAINING PROTEIN 6 (PTHR13429:SF11)		Homo sapiens
	HUMAN|HGNC=9414|UniProtKB=Q13976	PRKG1	cGMP-dependent protein kinase 1;PRKG1;PTN002519366;orthologs	SUBFAMILY NOT NAMED (PTHR24353:SF68)	non-receptor serine/threonine protein kinase(PC00167)	Homo sapiens
	HUMAN|HGNC=21652|UniProtKB=Q86WC4	OSTM1	Osteopetrosis-associated transmembrane protein 1;OSTM1;PTN002496356;orthologs	OSTEOPETROSIS-ASSOCIATED TRANSMEMBRANE PROTEIN 1 (PTHR15644:SF2)		Homo sapiens
	HUMAN|HGNC=6866|UniProtKB=O95819	MAP4K4	Mitogen-activated protein kinase kinase kinase kinase 4;MAP4K4;PTN002519560;orthologs	MITOGEN-ACTIVATED PROTEIN KINASE KINASE KINASE KINASE 4 (PTHR48015:SF2)	non-receptor serine/threonine protein kinase(PC00167)	Homo sapiens
	HUMAN|HGNC=19364|UniProtKB=Q8IZC4	RTKN2	Rhotekin-2;RTKN2;PTN002502311;orthologs	RHOTEKIN-2 (PTHR21538:SF21)	non-motor actin binding protein(PC00165)	Homo sapiens
	HUMAN|HGNC=11424|UniProtKB=O43815	STRN	Striatin;STRN;PTN002496360;orthologs	STRIATIN (PTHR15653:SF2)		Homo sapiens
	HUMAN|HGNC=17620|UniProtKB=Q9GZM8	NDEL1	Nuclear distribution protein nudE-like 1;NDEL1;PTN002475059;orthologs	NUCLEAR DISTRIBUTION PROTEIN NUDE-LIKE 1 (PTHR10921:SF0)		Homo sapiens
	HUMAN|HGNC=14881|UniProtKB=O60315	ZEB2	Zinc finger E-box-binding homeobox 2;ZEB2;PTN002520847;orthologs	ZINC FINGER E-BOX-BINDING HOMEOBOX 2 (PTHR24391:SF11)	C2H2 zinc finger transcription factor(PC00248)	Homo sapiens
	HUMAN|HGNC=6348|UniProtKB=O43474	KLF4	Krueppel-like factor 4;KLF4;PTN002551922;orthologs	KRUEPPEL-LIKE FACTOR 4 (PTHR23235:SF117)	C2H2 zinc finger transcription factor(PC00248)	Homo sapiens
	HUMAN|HGNC=7978|UniProtKB=P04150	NR3C1	Glucocorticoid receptor;NR3C1;PTN002515274;orthologs	GLUCOCORTICOID RECEPTOR (PTHR48092:SF5)	C4 zinc finger nuclear receptor(PC00169)	Homo sapiens
	HUMAN|HGNC=6664|UniProtKB=P28300	LOX	Protein-lysine 6-oxidase;LOX;PTN002499914;orthologs	PROTEIN-LYSINE 6-OXIDASE (PTHR45817:SF6)	oxidase(PC00175)	Homo sapiens
	HUMAN|HGNC=20297|UniProtKB=Q96PX8	SLITRK1	SLIT and NTRK-like protein 1;SLITRK1;PTN002519904;orthologs	SLIT AND NTRK-LIKE PROTEIN 1 (PTHR45773:SF7)	transmembrane signal receptor(PC00197)	Homo sapiens
	HUMAN|HGNC=14065|UniProtKB=Q9UKV0	HDAC9	Histone deacetylase 9;HDAC9;PTN002472086;orthologs	HISTONE DEACETYLASE 9 (PTHR10625:SF41)		Homo sapiens
	HUMAN|HGNC=10890|UniProtKB=Q9UIU6	SIX4	Homeobox protein SIX4;SIX4;PTN002470544;orthologs	HOMEOBOX PROTEIN SIX4 (PTHR10390:SF36)	homeodomain transcription factor(PC00119)	Homo sapiens
	HUMAN|HGNC=11033|UniProtKB=Q9Y6M7	SLC4A7	Sodium bicarbonate cotransporter 3;SLC4A7;PTN002479119;orthologs	SODIUM BICARBONATE COTRANSPORTER 3 (PTHR11453:SF105)	secondary carrier transporter(PC00258)	Homo sapiens
	HUMAN|HGNC=9346|UniProtKB=O75626	PRDM1	PR domain zinc finger protein 1;PRDM1;PTN002549107;orthologs	PR DOMAIN ZINC FINGER PROTEIN 1 (PTHR16515:SF63)	C2H2 zinc finger transcription factor(PC00248)	Homo sapiens
	HUMAN|HGNC=23496|UniProtKB=Q7Z2D5	PLPPR4	Phospholipid phosphatase-related protein type 4;PLPPR4;PTN001606026;orthologs	PHOSPHOLIPID PHOSPHATASE-RELATED PROTEIN TYPE 4 (PTHR10165:SF13)	phosphatase(PC00181)	Homo sapiens
	HUMAN|HGNC=30626|UniProtKB=Q96MU7	YTHDC1	YTH domain-containing protein 1;YTHDC1;PTN002487700;orthologs	YTH DOMAIN-CONTAINING PROTEIN 1 (PTHR12357:SF3)	RNA metabolism protein(PC00031)	Homo sapiens
	HUMAN|HGNC=21165|UniProtKB=Q9Y3L5	RAP2C	Ras-related protein Rap-2c;RAP2C;PTN002514600;orthologs	RAS-RELATED PROTEIN RAP-2C (PTHR24070:SF200)	small GTPase(PC00208)	Homo sapiens
	HUMAN|HGNC=9857|UniProtKB=P61224	RAP1B	Ras-related protein Rap-1b;RAP1B;PTN002514618;orthologs	RAS-RELATED PROTEIN RAP-1B-RELATED (PTHR24070:SF393)	small GTPase(PC00208)	Homo sapiens
	HUMAN|HGNC=7765|UniProtKB=P21359	NF1	Neurofibromin;NF1;PTN002468926;orthologs	NEUROFIBROMIN (PTHR10194:SF142)	GTPase-activating protein(PC00257)	Homo sapiens
	HUMAN|HGNC=2363|UniProtKB=P46109	CRKL	Crk-like protein;CRKL;PTN002500791;orthologs	CRK-LIKE PROTEIN (PTHR19969:SF5)	scaffold/adaptor protein(PC00226)	Homo sapiens
	HUMAN|HGNC=494|UniProtKB=Q12955	ANK3	Ankyrin-3;ANK3;PTN002556043;orthologs	ANKYRIN-3 (PTHR24133:SF34)	scaffold/adaptor protein(PC00226)	Homo sapiens
	HUMAN|HGNC=10887|UniProtKB=Q15475	SIX1	Homeobox protein SIX1;SIX1;PTN002470529;orthologs	HOMEOBOX PROTEIN SIX1 (PTHR10390:SF13)	homeodomain transcription factor(PC00119)	Homo sapiens
Nervous system development	HUMAN|HGNC=7886|UniProtKB=P51513	NOVA1	RNA-binding protein Nova-1;NOVA1;PTN002469758;orthologs	RNA-BINDING PROTEIN NOVA-1 (PTHR10288:SF229)	RNA metabolism protein(PC00031)	Homo sapiens
	HUMAN|HGNC=7984|UniProtKB=O00482	NR5A2	Nuclear receptor subfamily 5 group A member 2;NR5A2;PTN002515300;orthologs	NUCLEAR RECEPTOR SUBFAMILY 5 GROUP A MEMBER 2 (PTHR24086:SF18)	C4 zinc finger nuclear receptor(PC00169)	Homo sapiens
	HUMAN|HGNC=10588|UniProtKB=Q99250	SCN2A	Sodium channel protein type 2 subunit alpha;SCN2A;PTN002467440;orthologs	SODIUM CHANNEL PROTEIN TYPE 2 SUBUNIT ALPHA-RELATED (PTHR45628:SF26)	voltage-gated ion channel(PC00241)	Homo sapiens
	HUMAN|HGNC=15514|UniProtKB=Q13492	PICALM	Phosphatidylinositol-binding clathrin assembly protein;PICALM;PTN002505997;orthologs	PHOSPHATIDYLINOSITOL-BINDING CLATHRIN ASSEMBLY PROTEIN (PTHR22951:SF16)	vesicle coat protein(PC00235)	Homo sapiens
	HUMAN|HGNC=1840|UniProtKB=Q9BXF3	CECR2	Chromatin remodeling regulator CECR2;CECR2;PTN002504925;orthologs	CHROMATIN REMODELING REGULATOR CECR2 (PTHR47092:SF1)		Homo sapiens
	HUMAN|HGNC=10258|UniProtKB=P35398	RORA	Nuclear receptor ROR-alpha;RORA;PTN002515192;orthologs	NUCLEAR RECEPTOR ROR-ALPHA (PTHR45805:SF3)	C4 zinc finger nuclear receptor(PC00169)	Homo sapiens
	HUMAN|HGNC=14946|UniProtKB=Q9ULJ8	PPP1R9A	Neurabin-1;PPP1R9A;PTN002497098;orthologs	NEURABIN-1 (PTHR16154:SF22)		Homo sapiens
	HUMAN|HGNC=3811|UniProtKB=P55316	FOXG1	Forkhead box protein G1;FOXG1;PTN002483625;orthologs	FORKHEAD BOX PROTEIN G1 (PTHR46617:SF3)	winged helix/forkhead transcription factor(PC00246)	Homo sapiens
	HUMAN|HGNC=21638|UniProtKB=Q5SZL2	CEP85L	Centrosomal protein of 85 kDa-like;CEP85L;PTN002525168;orthologs	CENTROSOMAL PROTEIN OF 85 KDA-LIKE (PTHR31075:SF2)		Homo sapiens
	HUMAN|HGNC=26868|UniProtKB=Q8N7R7	CCNYL1	Cyclin-Y-like protein 1;CCNYL1;PTN002494432;orthologs	CYCLIN-Y-LIKE PROTEIN 1 (PTHR14248:SF32)		Homo sapiens
	HUMAN|HGNC=10256|UniProtKB=Q01973	ROR1	Inactive tyrosine-protein kinase transmembrane receptor ROR1;ROR1;PTN002521359;orthologs	INACTIVE TYROSINE-PROTEIN KINASE TRANSMEMBRANE RECEPTOR ROR1 (PTHR24416:SF134)	transmembrane signal receptor(PC00197)	Homo sapiens
	HUMAN|HGNC=7784|UniProtKB=Q12857	NFIA	Nuclear factor 1 A-type;NFIA;PTN002479558;orthologs	NUCLEAR FACTOR 1 A-TYPE (PTHR11492:SF6)	DNA-binding transcription factor(PC00218)	Homo sapiens
	HUMAN|HGNC=13222|UniProtKB=Q9C0K0	BCL11B	B-cell lymphoma_leukemia 11B;BCL11B;PTN002509576;orthologs	B-CELL LYMPHOMA_LEUKEMIA 11B (PTHR45993:SF4)	C2H2 zinc finger transcription factor(PC00248)	Homo sapiens
	HUMAN|HGNC=22224|UniProtKB=Q6ZMT4	KDM7A	Lysine-specific demethylase 7A;KDM7A;PTN002508490;orthologs	LYSINE-SPECIFIC DEMETHYLASE 7A (PTHR23123:SF15)	histone modifying enzyme(PC00261)	Homo sapiens
	HUMAN|HGNC=9414|UniProtKB=Q13976	PRKG1	cGMP-dependent protein kinase 1;PRKG1;PTN002519366;orthologs	SUBFAMILY NOT NAMED (PTHR24353:SF68)	non-receptor serine/threonine protein kinase(PC00167)	Homo sapiens
	HUMAN|HGNC=6866|UniProtKB=O95819	MAP4K4	Mitogen-activated protein kinase kinase kinase kinase 4;MAP4K4;PTN002519560;orthologs	MITOGEN-ACTIVATED PROTEIN KINASE KINASE KINASE KINASE 4 (PTHR48015:SF2)	non-receptor serine/threonine protein kinase(PC00167)	Homo sapiens
	HUMAN|HGNC=11424|UniProtKB=O43815	STRN	Striatin;STRN;PTN002496360;orthologs	STRIATIN (PTHR15653:SF2)		Homo sapiens
	HUMAN|HGNC=17620|UniProtKB=Q9GZM8	NDEL1	Nuclear distribution protein nudE-like 1;NDEL1;PTN002475059;orthologs	NUCLEAR DISTRIBUTION PROTEIN NUDE-LIKE 1 (PTHR10921:SF0)		Homo sapiens
	HUMAN|HGNC=14881|UniProtKB=O60315	ZEB2	Zinc finger E-box-binding homeobox 2;ZEB2;PTN002520847;orthologs	ZINC FINGER E-BOX-BINDING HOMEOBOX 2 (PTHR24391:SF11)	C2H2 zinc finger transcription factor(PC00248)	Homo sapiens
	HUMAN|HGNC=7978|UniProtKB=P04150	NR3C1	Glucocorticoid receptor;NR3C1;PTN002515274;orthologs	GLUCOCORTICOID RECEPTOR (PTHR48092:SF5)	C4 zinc finger nuclear receptor(PC00169)	Homo sapiens
	HUMAN|HGNC=10596|UniProtKB=Q9UQD0	SCN8A	Sodium channel protein type 8 subunit alpha;SCN8A;PTN002467437;orthologs	SODIUM CHANNEL PROTEIN TYPE 8 SUBUNIT ALPHA (PTHR45628:SF29)	voltage-gated ion channel(PC00241)	Homo sapiens
	HUMAN|HGNC=8711|UniProtKB=Q9UN71	CDH20	Protocadherin gamma-B4;PCDHGB4;PTN002513280;orthologs	PROTOCADHERIN GAMMA-B4 (PTHR24028:SF117)	cadherin(PC00057)	Homo sapiens
	HUMAN|HGNC=20297|UniProtKB=Q96PX8	SLITRK1	SLIT and NTRK-like protein 1;SLITRK1;PTN002519904;orthologs	SLIT AND NTRK-LIKE PROTEIN 1 (PTHR45773:SF7)	transmembrane signal receptor(PC00197)	Homo sapiens
	HUMAN|HGNC=10890|UniProtKB=Q9UIU6	SIX4	Homeobox protein SIX4;SIX4;PTN002470544;orthologs	HOMEOBOX PROTEIN SIX4 (PTHR10390:SF36)	homeodomain transcription factor(PC00119)	Homo sapiens
	HUMAN|HGNC=11033|UniProtKB=Q9Y6M7	SLC4A7	Sodium bicarbonate cotransporter 3;SLC4A7;PTN002479119;orthologs	SODIUM BICARBONATE COTRANSPORTER 3 (PTHR11453:SF105)	secondary carrier transporter(PC00258)	Homo sapiens
	HUMAN|HGNC=9346|UniProtKB=O75626	PRDM1	PR domain zinc finger protein 1;PRDM1;PTN002549107;orthologs	PR DOMAIN ZINC FINGER PROTEIN 1 (PTHR16515:SF63)	C2H2 zinc finger transcription factor(PC00248)	Homo sapiens
	HUMAN|HGNC=10548|UniProtKB=P54253	ATXN1	Ataxin-1;ATXN1;PTN002491539;orthologs	ATAXIN-1 (PTHR13392:SF5)		Homo sapiens
	HUMAN|HGNC=23496|UniProtKB=Q7Z2D5	PLPPR4	Phospholipid phosphatase-related protein type 4;PLPPR4;PTN001606026;orthologs	PHOSPHOLIPID PHOSPHATASE-RELATED PROTEIN TYPE 4 (PTHR10165:SF13)	phosphatase(PC00181)	Homo sapiens
	HUMAN|HGNC=7765|UniProtKB=P21359	NF1	Neurofibromin;NF1;PTN002468926;orthologs	NEUROFIBROMIN (PTHR10194:SF142)	GTPase-activating protein(PC00257)	Homo sapiens
	HUMAN|HGNC=2904|UniProtKB=Q8TDM6	DLG5	Disks large homolog 5;DLG5;PTN002493217;orthologs	DISKS LARGE HOMOLOG 5 (PTHR46360:SF1)	scaffold/adaptor protein(PC00226)	Homo sapiens
	HUMAN|HGNC=2363|UniProtKB=P46109	CRKL	Crk-like protein;CRKL;PTN002500791;orthologs	CRK-LIKE PROTEIN (PTHR19969:SF5)	scaffold/adaptor protein(PC00226)	Homo sapiens
	HUMAN|HGNC=494|UniProtKB=Q12955	ANK3	Ankyrin-3;ANK3;PTN002556043;orthologs	ANKYRIN-3 (PTHR24133:SF34)	scaffold/adaptor protein(PC00226)	Homo sapiens
	HUMAN|HGNC=10887|UniProtKB=Q15475	SIX1	Homeobox protein SIX1;SIX1;PTN002470529;orthologs	HOMEOBOX PROTEIN SIX1 (PTHR10390:SF13)	homeodomain transcription factor(PC00119)	Homo sapiens
	HUMAN|HGNC=4273|UniProtKB=Q14161	GIT2	ARF GTPase-activating protein GIT2;GIT2;PTN002509053;orthologs	ARF GTPASE-ACTIVATING PROTEIN GIT2 (PTHR46097:SF4)		Homo sapiens
Multicellular organism development	HUMAN|HGNC=7886|UniProtKB=P51513	NOVA1	RNA-binding protein Nova-1;NOVA1;PTN002469758;orthologs	RNA-BINDING PROTEIN NOVA-1 (PTHR10288:SF229)	RNA metabolism protein(PC00031)	Homo sapiens
	HUMAN|HGNC=7984|UniProtKB=O00482	NR5A2	Nuclear receptor subfamily 5 group A member 2;NR5A2;PTN002515300;orthologs	NUCLEAR RECEPTOR SUBFAMILY 5 GROUP A MEMBER 2 (PTHR24086:SF18)	C4 zinc finger nuclear receptor(PC00169)	Homo sapiens
	HUMAN|HGNC=10588|UniProtKB=Q99250	SCN2A	Sodium channel protein type 2 subunit alpha;SCN2A;PTN002467440;orthologs	SODIUM CHANNEL PROTEIN TYPE 2 SUBUNIT ALPHA-RELATED (PTHR45628:SF26)	voltage-gated ion channel(PC00241)	Homo sapiens
	HUMAN|HGNC=8761|UniProtKB=Q9BUL8	PDCD10	Programmed cell death protein 10;PDCD10;PTN002491198;orthologs	PROGRAMMED CELL DEATH PROTEIN 10 (PTHR13250:SF1)		Homo sapiens
	HUMAN|HGNC=15514|UniProtKB=Q13492	PICALM	Phosphatidylinositol-binding clathrin assembly protein;PICALM;PTN002505997;orthologs	PHOSPHATIDYLINOSITOL-BINDING CLATHRIN ASSEMBLY PROTEIN (PTHR22951:SF16)	vesicle coat protein(PC00235)	Homo sapiens
	HUMAN|HGNC=1840|UniProtKB=Q9BXF3	CECR2	Chromatin remodeling regulator CECR2;CECR2;PTN002504925;orthologs	CHROMATIN REMODELING REGULATOR CECR2 (PTHR47092:SF1)		Homo sapiens
	HUMAN|HGNC=10258|UniProtKB=P35398	RORA	Nuclear receptor ROR-alpha;RORA;PTN002515192;orthologs	NUCLEAR RECEPTOR ROR-ALPHA (PTHR45805:SF3)	C4 zinc finger nuclear receptor(PC00169)	Homo sapiens
	HUMAN|HGNC=14946|UniProtKB=Q9ULJ8	PPP1R9A	Neurabin-1;PPP1R9A;PTN002497098;orthologs	NEURABIN-1 (PTHR16154:SF22)		Homo sapiens
	HUMAN|HGNC=18185|UniProtKB=Q9UJM3	ERRFI1	ERBB receptor feedback inhibitor 1;ERRFI1;PTN002494435;orthologs	ERBB RECEPTOR FEEDBACK INHIBITOR 1 (PTHR14254:SF5)		Homo sapiens
	HUMAN|HGNC=3811|UniProtKB=P55316	FOXG1	Forkhead box protein G1;FOXG1;PTN002483625;orthologs	FORKHEAD BOX PROTEIN G1 (PTHR46617:SF3)	winged helix/forkhead transcription factor(PC00246)	Homo sapiens
	HUMAN|HGNC=21638|UniProtKB=Q5SZL2	CEP85L	Centrosomal protein of 85 kDa-like;CEP85L;PTN002525168;orthologs	CENTROSOMAL PROTEIN OF 85 KDA-LIKE (PTHR31075:SF2)		Homo sapiens
	HUMAN|HGNC=26868|UniProtKB=Q8N7R7	CCNYL1	Cyclin-Y-like protein 1;CCNYL1;PTN002494432;orthologs	CYCLIN-Y-LIKE PROTEIN 1 (PTHR14248:SF32)		Homo sapiens
	HUMAN|HGNC=10256|UniProtKB=Q01973	ROR1	Inactive tyrosine-protein kinase transmembrane receptor ROR1;ROR1;PTN002521359;orthologs	INACTIVE TYROSINE-PROTEIN KINASE TRANSMEMBRANE RECEPTOR ROR1 (PTHR24416:SF134)	transmembrane signal receptor(PC00197)	Homo sapiens
	HUMAN|HGNC=7784|UniProtKB=Q12857	NFIA	Nuclear factor 1 A-type;NFIA;PTN002479558;orthologs	NUCLEAR FACTOR 1 A-TYPE (PTHR11492:SF6)	DNA-binding transcription factor(PC00218)	Homo sapiens
	HUMAN|HGNC=13222|UniProtKB=Q9C0K0	BCL11B	B-cell lymphoma_leukemia 11B;BCL11B;PTN002509576;orthologs	B-CELL LYMPHOMA_LEUKEMIA 11B (PTHR45993:SF4)	C2H2 zinc finger transcription factor(PC00248)	Homo sapiens
	HUMAN|HGNC=219|UniProtKB=O15072	ADAMTS3	A disintegrin and metalloproteinase with thrombospondin motifs 3;ADAMTS3;PTN002492509;orthologs	A DISINTEGRIN AND METALLOPROTEINASE WITH THROMBOSPONDIN MOTIFS 3 (PTHR13723:SF158)	metalloprotease(PC00153)	Homo sapiens
	HUMAN|HGNC=22224|UniProtKB=Q6ZMT4	KDM7A	Lysine-specific demethylase 7A;KDM7A;PTN002508490;orthologs	LYSINE-SPECIFIC DEMETHYLASE 7A (PTHR23123:SF15)	histone modifying enzyme(PC00261)	Homo sapiens
	HUMAN|HGNC=9414|UniProtKB=Q13976	PRKG1	cGMP-dependent protein kinase 1;PRKG1;PTN002519366;orthologs	SUBFAMILY NOT NAMED (PTHR24353:SF68)	non-receptor serine/threonine protein kinase(PC00167)	Homo sapiens
	HUMAN|HGNC=6866|UniProtKB=O95819	MAP4K4	Mitogen-activated protein kinase kinase kinase kinase 4;MAP4K4;PTN002519560;orthologs	MITOGEN-ACTIVATED PROTEIN KINASE KINASE KINASE KINASE 4 (PTHR48015:SF2)	non-receptor serine/threonine protein kinase(PC00167)	Homo sapiens
	HUMAN|HGNC=11424|UniProtKB=O43815	STRN	Striatin;STRN;PTN002496360;orthologs	STRIATIN (PTHR15653:SF2)		Homo sapiens
	HUMAN|HGNC=17620|UniProtKB=Q9GZM8	NDEL1	Nuclear distribution protein nudE-like 1;NDEL1;PTN002475059;orthologs	NUCLEAR DISTRIBUTION PROTEIN NUDE-LIKE 1 (PTHR10921:SF0)		Homo sapiens
	HUMAN|HGNC=14881|UniProtKB=O60315	ZEB2	Zinc finger E-box-binding homeobox 2;ZEB2;PTN002520847;orthologs	ZINC FINGER E-BOX-BINDING HOMEOBOX 2 (PTHR24391:SF11)	C2H2 zinc finger transcription factor(PC00248)	Homo sapiens
	HUMAN|HGNC=6348|UniProtKB=O43474	KLF4	Krueppel-like factor 4;KLF4;PTN002551922;orthologs	KRUEPPEL-LIKE FACTOR 4 (PTHR23235:SF117)	C2H2 zinc finger transcription factor(PC00248)	Homo sapiens
	HUMAN|HGNC=7978|UniProtKB=P04150	NR3C1	Glucocorticoid receptor;NR3C1;PTN002515274;orthologs	GLUCOCORTICOID RECEPTOR (PTHR48092:SF5)	C4 zinc finger nuclear receptor(PC00169)	Homo sapiens
	HUMAN|HGNC=10596|UniProtKB=Q9UQD0	SCN8A	Sodium channel protein type 8 subunit alpha;SCN8A;PTN002467437;orthologs	SODIUM CHANNEL PROTEIN TYPE 8 SUBUNIT ALPHA (PTHR45628:SF29)	voltage-gated ion channel(PC00241)	Homo sapiens
	HUMAN|HGNC=15767|UniProtKB=Q96AC1	FERMT2	Fermitin family homolog 2;FERMT2;PTN002497114;orthologs	FERMITIN FAMILY HOMOLOG 2 (PTHR16160:SF11)		Homo sapiens
	HUMAN|HGNC=5467|UniProtKB=P11717	IGF2R	Cation-independent mannose-6-phosphate receptor;IGF2R;PTN002495428;orthologs	CATION-INDEPENDENT MANNOSE-6-PHOSPHATE RECEPTOR (PTHR15071:SF17)	membrane traffic protein(PC00150)	Homo sapiens
	HUMAN|HGNC=8711|UniProtKB=Q9UN71	CDH20	Protocadherin gamma-B4;PCDHGB4;PTN002513280;orthologs	PROTOCADHERIN GAMMA-B4 (PTHR24028:SF117)	cadherin(PC00057)	Homo sapiens
	HUMAN|HGNC=6664|UniProtKB=P28300	LOX	Protein-lysine 6-oxidase;LOX;PTN002499914;orthologs	PROTEIN-LYSINE 6-OXIDASE (PTHR45817:SF6)	oxidase(PC00175)	Homo sapiens
	HUMAN|HGNC=20297|UniProtKB=Q96PX8	SLITRK1	SLIT and NTRK-like protein 1;SLITRK1;PTN002519904;orthologs	SLIT AND NTRK-LIKE PROTEIN 1 (PTHR45773:SF7)	transmembrane signal receptor(PC00197)	Homo sapiens
	HUMAN|HGNC=14065|UniProtKB=Q9UKV0	HDAC9	Histone deacetylase 9;HDAC9;PTN002472086;orthologs	HISTONE DEACETYLASE 9 (PTHR10625:SF41)		Homo sapiens
	HUMAN|HGNC=10890|UniProtKB=Q9UIU6	SIX4	Homeobox protein SIX4;SIX4;PTN002470544;orthologs	HOMEOBOX PROTEIN SIX4 (PTHR10390:SF36)	homeodomain transcription factor(PC00119)	Homo sapiens
	HUMAN|HGNC=29529|UniProtKB=Q9BZK7	TBL1XR1	F-box-like_WD repeat-containing protein TBL1XR1;TBL1XR1;PTN002504479;orthologs	F-BOX-LIKE_WD REPEAT-CONTAINING PROTEIN TBL1XR1 (PTHR22846:SF40)		Homo sapiens
	HUMAN|HGNC=24086|UniProtKB=Q9NQ94	A1CF	APOBEC1 complementation factor;A1CF;PTN002540668;orthologs	APOBEC1 COMPLEMENTATION FACTOR (PTHR21245:SF8)	RNA metabolism protein(PC00031)	Homo sapiens
	HUMAN|HGNC=9649|UniProtKB=Q99952	BDP1	Tyrosine-protein phosphatase non-receptor type 18;PTPN18;PTN002498794;orthologs	TYROSINE-PROTEIN PHOSPHATASE NON-RECEPTOR TYPE 18 (PTHR45983:SF4)		Homo sapiens
	HUMAN|HGNC=14631|UniProtKB=Q86TH1	ATL2	ADAMTS-like protein 2;ADAMTSL2;PTN002492459;orthologs	ADAMTS-LIKE PROTEIN 2 (PTHR13723:SF147)	metalloprotease(PC00153)	Homo sapiens
	HUMAN|HGNC=11033|UniProtKB=Q9Y6M7	SLC4A7	Sodium bicarbonate cotransporter 3;SLC4A7;PTN002479119;orthologs	SODIUM BICARBONATE COTRANSPORTER 3 (PTHR11453:SF105)	secondary carrier transporter(PC00258)	Homo sapiens
	HUMAN|HGNC=9346|UniProtKB=O75626	PRDM1	PR domain zinc finger protein 1;PRDM1;PTN002549107;orthologs	PR DOMAIN ZINC FINGER PROTEIN 1 (PTHR16515:SF63)	C2H2 zinc finger transcription factor(PC00248)	Homo sapiens
	HUMAN|HGNC=10548|UniProtKB=P54253	ATXN1	Ataxin-1;ATXN1;PTN002491539;orthologs	ATAXIN-1 (PTHR13392:SF5)		Homo sapiens
	HUMAN|HGNC=30988|UniProtKB=Q6ZN30	BNC2	Zinc finger protein basonuclin-2;BNC2;PTN002495367;orthologs	ZINC FINGER PROTEIN BASONUCLIN-2 (PTHR15021:SF2)	zinc finger transcription factor(PC00244)	Homo sapiens
	HUMAN|HGNC=23496|UniProtKB=Q7Z2D5	PLPPR4	Phospholipid phosphatase-related protein type 4;PLPPR4;PTN001606026;orthologs	PHOSPHOLIPID PHOSPHATASE-RELATED PROTEIN TYPE 4 (PTHR10165:SF13)	phosphatase(PC00181)	Homo sapiens
	HUMAN|HGNC=30626|UniProtKB=Q96MU7	YTHDC1	YTH domain-containing protein 1;YTHDC1;PTN002487700;orthologs	YTH DOMAIN-CONTAINING PROTEIN 1 (PTHR12357:SF3)	RNA metabolism protein(PC00031)	Homo sapiens
	HUMAN|HGNC=7765|UniProtKB=P21359	NF1	Neurofibromin;NF1;PTN002468926;orthologs	NEUROFIBROMIN (PTHR10194:SF142)	GTPase-activating protein(PC00257)	Homo sapiens
	HUMAN|HGNC=2904|UniProtKB=Q8TDM6	DLG5	Disks large homolog 5;DLG5;PTN002493217;orthologs	DISKS LARGE HOMOLOG 5 (PTHR46360:SF1)	scaffold/adaptor protein(PC00226)	Homo sapiens
	HUMAN|HGNC=2363|UniProtKB=P46109	CRKL	Crk-like protein;CRKL;PTN002500791;orthologs	CRK-LIKE PROTEIN (PTHR19969:SF5)	scaffold/adaptor protein(PC00226)	Homo sapiens
	HUMAN|HGNC=494|UniProtKB=Q12955	ANK3	Ankyrin-3;ANK3;PTN002556043;orthologs	ANKYRIN-3 (PTHR24133:SF34)	scaffold/adaptor protein(PC00226)	Homo sapiens
	HUMAN|HGNC=10887|UniProtKB=Q15475	SIX1	Homeobox protein SIX1;SIX1;PTN002470529;orthologs	HOMEOBOX PROTEIN SIX1 (PTHR10390:SF13)	homeodomain transcription factor(PC00119)	Homo sapiens
	HUMAN|HGNC=16712|UniProtKB=Q969H0	FBXW7	F-box_WD repeat-containing protein 7;FBXW7;PTN002541352;orthologs	F-BOX_WD REPEAT-CONTAINING PROTEIN 7 (PTHR19849:SF1)	ubiquitin-protein ligase(PC00234)	Homo sapiens
	HUMAN|HGNC=16700|UniProtKB=Q8WW38	ZFPM2	Zinc finger protein ZFPM2;ZFPM2;PTN002490248;orthologs	ZINC FINGER PROTEIN ZFPM2 (PTHR12958:SF5)	transcription cofactor(PC00217)	Homo sapiens
	HUMAN|HGNC=4273|UniProtKB=Q14161	GIT2	ARF GTPase-activating protein GIT2;GIT2;PTN002509053;orthologs	ARF GTPASE-ACTIVATING PROTEIN GIT2 (PTHR46097:SF4)		Homo sapiens
Negative regulation of cellular process	HUMAN|HGNC=7886|UniProtKB=P51513	NOVA1	RNA-binding protein Nova-1;NOVA1;PTN002469758;orthologs	RNA-BINDING PROTEIN NOVA-1 (PTHR10288:SF229)	RNA metabolism protein(PC00031)	Homo sapiens
	HUMAN|HGNC=7984|UniProtKB=O00482	NR5A2	Nuclear receptor subfamily 5 group A member 2;NR5A2;PTN002515300;orthologs	NUCLEAR RECEPTOR SUBFAMILY 5 GROUP A MEMBER 2 (PTHR24086:SF18)	C4 zinc finger nuclear receptor(PC00169)	Homo sapiens
	HUMAN|HGNC=2082|UniProtKB=O15516	CLOCK	Circadian locomoter output cycles protein kaput;CLOCK;PTN002507168;orthologs	CIRCADIAN LOCOMOTER OUTPUT CYCLES PROTEIN KAPUT (PTHR46055:SF2)		Homo sapiens
	HUMAN|HGNC=8761|UniProtKB=Q9BUL8	PDCD10	Programmed cell death protein 10;PDCD10;PTN002491198;orthologs	PROGRAMMED CELL DEATH PROTEIN 10 (PTHR13250:SF1)		Homo sapiens
	HUMAN|HGNC=15514|UniProtKB=Q13492	PICALM	Phosphatidylinositol-binding clathrin assembly protein;PICALM;PTN002505997;orthologs	PHOSPHATIDYLINOSITOL-BINDING CLATHRIN ASSEMBLY PROTEIN (PTHR22951:SF16)	vesicle coat protein(PC00235)	Homo sapiens
	HUMAN|HGNC=10258|UniProtKB=P35398	RORA	Nuclear receptor ROR-alpha;RORA;PTN002515192;orthologs	NUCLEAR RECEPTOR ROR-ALPHA (PTHR45805:SF3)	C4 zinc finger nuclear receptor(PC00169)	Homo sapiens
	HUMAN|HGNC=18185|UniProtKB=Q9UJM3	ERRFI1	ERBB receptor feedback inhibitor 1;ERRFI1;PTN002494435;orthologs	ERBB RECEPTOR FEEDBACK INHIBITOR 1 (PTHR14254:SF5)		Homo sapiens
	HUMAN|HGNC=3811|UniProtKB=P55316	FOXG1	Forkhead box protein G1;FOXG1;PTN002483625;orthologs	FORKHEAD BOX PROTEIN G1 (PTHR46617:SF3)	winged helix/forkhead transcription factor(PC00246)	Homo sapiens
	HUMAN|HGNC=28734|UniProtKB=Q8IWE4	DCUN1D3	DCN1-like protein 3;DCUN1D3;PTN002487212;orthologs	DCN1-LIKE PROTEIN 3 (PTHR12281:SF31)	ubiquitin-protein ligase(PC00234)	Homo sapiens
	HUMAN|HGNC=30043|UniProtKB=Q9NWQ8	PAG1	Phosphoprotein associated with glycosphingolipid-enriched microdomains 1;PAG1;PTN002497392;orthologs	PHOSPHOPROTEIN ASSOCIATED WITH GLYCOSPHINGOLIPID-ENRICHED MICRODOMAINS 1 (PTHR16322:SF0)		Homo sapiens
	HUMAN|HGNC=3326|UniProtKB=P28324	ELK4	ETS domain-containing protein Elk-4;ELK4;PTN002483891;orthologs	ETS DOMAIN-CONTAINING PROTEIN ELK-4 (PTHR11849:SF21)	winged helix/forkhead transcription factor(PC00246)	Homo sapiens
	HUMAN|HGNC=19322|UniProtKB=Q8WY54	PPM1E	Protein phosphatase 1E;PPM1E;PTN002492919;orthologs	PROTEIN PHOSPHATASE 1E (PTHR13832:SF535)	protein phosphatase(PC00195)	Homo sapiens
	HUMAN|HGNC=17382|UniProtKB=Q7Z6B7	SRGAP1	SLIT-ROBO Rho GTPase-activating protein 1;SRGAP1;PTN002494162;orthologs	SLIT-ROBO RHO GTPASE-ACTIVATING PROTEIN 1 (PTHR14166:SF15)	GTPase-activating protein(PC00257)	Homo sapiens
	HUMAN|HGNC=14099|UniProtKB=Q9ULM6	CNOT6	CCR4-NOT transcription complex subunit 6;CNOT6;PTN002486240;orthologs	CCR4-NOT TRANSCRIPTION COMPLEX SUBUNIT 6 (PTHR12121:SF33)	mRNA polyadenylation factor(PC00146)	Homo sapiens
	HUMAN|HGNC=13222|UniProtKB=Q9C0K0	BCL11B	B-cell lymphoma_leukemia 11B;BCL11B;PTN002509576;orthologs	B-CELL LYMPHOMA_LEUKEMIA 11B (PTHR45993:SF4)	C2H2 zinc finger transcription factor(PC00248)	Homo sapiens
	HUMAN|HGNC=9620|UniProtKB=Q12792	TWF1	Twinfilin-1;TWF1;PTN002492611;orthologs	TWINFILIN-1 (PTHR13759:SF8)	non-motor actin binding protein(PC00165)	Homo sapiens
	HUMAN|HGNC=18595|UniProtKB=Q96JB3	HIC2	Hypermethylated in cancer 2 protein;HIC2;PTN002553464;orthologs	HYPERMETHYLATED IN CANCER 2 PROTEIN (PTHR24399:SF27)	C2H2 zinc finger transcription factor(PC00248)	Homo sapiens
	HUMAN|HGNC=9414|UniProtKB=Q13976	PRKG1	cGMP-dependent protein kinase 1;PRKG1;PTN002519366;orthologs	SUBFAMILY NOT NAMED (PTHR24353:SF68)	non-receptor serine/threonine protein kinase(PC00167)	Homo sapiens
	HUMAN|HGNC=24949|UniProtKB=Q01804	OTUD4	OTU domain-containing protein 4;OTUD4;PTN002488110;orthologs	OTU DOMAIN-CONTAINING PROTEIN 4 (PTHR12419:SF9)	cysteine protease(PC00081)	Homo sapiens
	HUMAN|HGNC=20343|UniProtKB=Q9P0R6	GSKIP	GSK3B-interacting protein;GSKIP;PTN002488369;orthologs	GSK3B-INTERACTING PROTEIN (PTHR12490:SF4)		Homo sapiens
	HUMAN|HGNC=6866|UniProtKB=O95819	MAP4K4	Mitogen-activated protein kinase kinase kinase kinase 4;MAP4K4;PTN002519560;orthologs	MITOGEN-ACTIVATED PROTEIN KINASE KINASE KINASE KINASE 4 (PTHR48015:SF2)	non-receptor serine/threonine protein kinase(PC00167)	Homo sapiens
	HUMAN|HGNC=30953|UniProtKB=Q96DT7	ZBTB10	Zinc finger and BTB domain-containing protein 10;ZBTB10;PTN002521264;orthologs	ZINC FINGER AND BTB DOMAIN-CONTAINING PROTEIN 10 (PTHR24414:SF27)	non-motor actin binding protein(PC00165)	Homo sapiens
	HUMAN|HGNC=19364|UniProtKB=Q8IZC4	RTKN2	Rhotekin-2;RTKN2;PTN002502311;orthologs	RHOTEKIN-2 (PTHR21538:SF21)	non-motor actin binding protein(PC00165)	Homo sapiens
	HUMAN|HGNC=11424|UniProtKB=O43815	STRN	Striatin;STRN;PTN002496360;orthologs	STRIATIN (PTHR15653:SF2)		Homo sapiens
	HUMAN|HGNC=21746|UniProtKB=Q8NE35	CPEB3	Cytoplasmic polyadenylation element-binding protein 3;CPEB3;PTN002488894;orthologs	CYTOPLASMIC POLYADENYLATION ELEMENT-BINDING PROTEIN 3 (PTHR12566:SF7)	mRNA polyadenylation factor(PC00146)	Homo sapiens
	HUMAN|HGNC=20418|UniProtKB=Q9NTI5	PDS5B	Sister chromatid cohesion protein PDS5 homolog B;PDS5B;PTN002489263;orthologs	SISTER CHROMATID COHESION PROTEIN PDS5 HOMOLOG B (PTHR12663:SF1)	chromatin/chromatin-binding, or -regulatory protein(PC00077)	Homo sapiens
	HUMAN|HGNC=14881|UniProtKB=O60315	ZEB2	Zinc finger E-box-binding homeobox 2;ZEB2;PTN002520847;orthologs	ZINC FINGER E-BOX-BINDING HOMEOBOX 2 (PTHR24391:SF11)	C2H2 zinc finger transcription factor(PC00248)	Homo sapiens
	HUMAN|HGNC=6348|UniProtKB=O43474	KLF4	Krueppel-like factor 4;KLF4;PTN002551922;orthologs	KRUEPPEL-LIKE FACTOR 4 (PTHR23235:SF117)	C2H2 zinc finger transcription factor(PC00248)	Homo sapiens
	HUMAN|HGNC=7978|UniProtKB=P04150	NR3C1	Glucocorticoid receptor;NR3C1;PTN002515274;orthologs	GLUCOCORTICOID RECEPTOR (PTHR48092:SF5)	C4 zinc finger nuclear receptor(PC00169)	Homo sapiens
	HUMAN|HGNC=15767|UniProtKB=Q96AC1	FERMT2	Fermitin family homolog 2;FERMT2;PTN002497114;orthologs	FERMITIN FAMILY HOMOLOG 2 (PTHR16160:SF11)		Homo sapiens
	HUMAN|HGNC=10445|UniProtKB=Q92600	CNOT9	CCR4-NOT transcription complex subunit 9;CNOT9;PTN002487063;orthologs	CCR4-NOT TRANSCRIPTION COMPLEX SUBUNIT 9 (PTHR12262:SF0)		Homo sapiens
	HUMAN|HGNC=6664|UniProtKB=P28300	LOX	Protein-lysine 6-oxidase;LOX;PTN002499914;orthologs	PROTEIN-LYSINE 6-OXIDASE (PTHR45817:SF6)	oxidase(PC00175)	Homo sapiens
	HUMAN|HGNC=15822|UniProtKB=Q8N573	OXR1	Oxidation resistance protein 1;OXR1;PTN002511600;orthologs	OXIDATION RESISTANCE PROTEIN 1 (PTHR23354:SF69)		Homo sapiens
	HUMAN|HGNC=9872|UniProtKB=Q15283	RASA2	Ras GTPase-activating protein 2;RASA2;PTN002468903;orthologs	RAS GTPASE-ACTIVATING PROTEIN 2 (PTHR10194:SF21)	GTPase-activating protein(PC00257)	Homo sapiens
	HUMAN|HGNC=20292|UniProtKB=Q9Y376	CAB39	Calcium-binding protein 39;CAB39;PTN002468781;orthologs	CALCIUM-BINDING PROTEIN 39 (PTHR10182:SF11)		Homo sapiens
	HUMAN|HGNC=28826|UniProtKB=Q6UXN9	WDR82	WD repeat-containing protein 82;WDR82;PTN002500485;orthologs	WD REPEAT-CONTAINING PROTEIN 82 (PTHR19861:SF0)	methyltransferase(PC00155)	Homo sapiens
	HUMAN|HGNC=14065|UniProtKB=Q9UKV0	HDAC9	Histone deacetylase 9;HDAC9;PTN002472086;orthologs	HISTONE DEACETYLASE 9 (PTHR10625:SF41)		Homo sapiens
	HUMAN|HGNC=10890|UniProtKB=Q9UIU6	SIX4	Homeobox protein SIX4;SIX4;PTN002470544;orthologs	HOMEOBOX PROTEIN SIX4 (PTHR10390:SF36)	homeodomain transcription factor(PC00119)	Homo sapiens
	HUMAN|HGNC=29529|UniProtKB=Q9BZK7	TBL1XR1	F-box-like_WD repeat-containing protein TBL1XR1;TBL1XR1;PTN002504479;orthologs	F-BOX-LIKE_WD REPEAT-CONTAINING PROTEIN TBL1XR1 (PTHR22846:SF40)		Homo sapiens
	HUMAN|HGNC=24086|UniProtKB=Q9NQ94	A1CF	APOBEC1 complementation factor;A1CF;PTN002540668;orthologs	APOBEC1 COMPLEMENTATION FACTOR (PTHR21245:SF8)	RNA metabolism protein(PC00031)	Homo sapiens
	HUMAN|HGNC=9649|UniProtKB=Q99952	BDP1	Tyrosine-protein phosphatase non-receptor type 18;PTPN18;PTN002498794;orthologs	TYROSINE-PROTEIN PHOSPHATASE NON-RECEPTOR TYPE 18 (PTHR45983:SF4)		Homo sapiens
	HUMAN|HGNC=14631|UniProtKB=Q86TH1	ATL2	ADAMTS-like protein 2;ADAMTSL2;PTN002492459;orthologs	ADAMTS-LIKE PROTEIN 2 (PTHR13723:SF147)	metalloprotease(PC00153)	Homo sapiens
	HUMAN|HGNC=29190|UniProtKB=Q9UPQ9	TNRC6B	Trinucleotide repeat-containing gene 6B protein;TNRC6B;PTN002490386;orthologs	TRINUCLEOTIDE REPEAT-CONTAINING GENE 6B PROTEIN (PTHR13020:SF32)	RNA metabolism protein(PC00031)	Homo sapiens
	HUMAN|HGNC=9346|UniProtKB=O75626	PRDM1	PR domain zinc finger protein 1;PRDM1;PTN002549107;orthologs	PR DOMAIN ZINC FINGER PROTEIN 1 (PTHR16515:SF63)	C2H2 zinc finger transcription factor(PC00248)	Homo sapiens
	HUMAN|HGNC=10548|UniProtKB=P54253	ATXN1	Ataxin-1;ATXN1;PTN002491539;orthologs	ATAXIN-1 (PTHR13392:SF5)		Homo sapiens
	HUMAN|HGNC=6881|UniProtKB=P45983	MAPK8	Mitogen-activated protein kinase 8;MAPK8;PTN002513983;orthologs	MITOGEN-ACTIVATED PROTEIN KINASE 8 (PTHR24055:SF222)	non-receptor serine/threonine protein kinase(PC00167)	Homo sapiens
	HUMAN|HGNC=30626|UniProtKB=Q96MU7	YTHDC1	YTH domain-containing protein 1;YTHDC1;PTN002487700;orthologs	YTH DOMAIN-CONTAINING PROTEIN 1 (PTHR12357:SF3)	RNA metabolism protein(PC00031)	Homo sapiens
	HUMAN|HGNC=21165|UniProtKB=Q9Y3L5	RAP2C	Ras-related protein Rap-2c;RAP2C;PTN002514600;orthologs	RAS-RELATED PROTEIN RAP-2C (PTHR24070:SF200)	small GTPase(PC00208)	Homo sapiens
	HUMAN|HGNC=9857|UniProtKB=P61224	RAP1B	Ras-related protein Rap-1b;RAP1B;PTN002514618;orthologs	RAS-RELATED PROTEIN RAP-1B-RELATED (PTHR24070:SF393)	small GTPase(PC00208)	Homo sapiens
	HUMAN|HGNC=7765|UniProtKB=P21359	NF1	Neurofibromin;NF1;PTN002468926;orthologs	NEUROFIBROMIN (PTHR10194:SF142)	GTPase-activating protein(PC00257)	Homo sapiens
	HUMAN|HGNC=2904|UniProtKB=Q8TDM6	DLG5	Disks large homolog 5;DLG5;PTN002493217;orthologs	DISKS LARGE HOMOLOG 5 (PTHR46360:SF1)	scaffold/adaptor protein(PC00226)	Homo sapiens
	HUMAN|HGNC=2363|UniProtKB=P46109	CRKL	Crk-like protein;CRKL;PTN002500791;orthologs	CRK-LIKE PROTEIN (PTHR19969:SF5)	scaffold/adaptor protein(PC00226)	Homo sapiens
	HUMAN|HGNC=20564|UniProtKB=Q9NUK0	MBNL3	Muscleblind-like protein 3;MBNL3;PTN002489376;orthologs	MUSCLEBLIND-LIKE PROTEIN 3 (PTHR12675:SF3)	RNA splicing factor(PC00148)	Homo sapiens
	HUMAN|HGNC=494|UniProtKB=Q12955	ANK3	Ankyrin-3;ANK3;PTN002556043;orthologs	ANKYRIN-3 (PTHR24133:SF34)	scaffold/adaptor protein(PC00226)	Homo sapiens
	HUMAN|HGNC=10887|UniProtKB=Q15475	SIX1	Homeobox protein SIX1;SIX1;PTN002470529;orthologs	HOMEOBOX PROTEIN SIX1 (PTHR10390:SF13)	homeodomain transcription factor(PC00119)	Homo sapiens
	HUMAN|HGNC=16712|UniProtKB=Q969H0	FBXW7	F-box_WD repeat-containing protein 7;FBXW7;PTN002541352;orthologs	F-BOX_WD REPEAT-CONTAINING PROTEIN 7 (PTHR19849:SF1)	ubiquitin-protein ligase(PC00234)	Homo sapiens
	HUMAN|HGNC=16700|UniProtKB=Q8WW38	ZFPM2	Zinc finger protein ZFPM2;ZFPM2;PTN002490248;orthologs	ZINC FINGER PROTEIN ZFPM2 (PTHR12958:SF5)	transcription cofactor(PC00217)	Homo sapiens
	HUMAN|HGNC=11700|UniProtKB=Q13569	TDG	G_T mismatch-specific thymine DNA glycosylase;TDG;PTN002486505;orthologs	G_T MISMATCH-SPECIFIC THYMINE DNA GLYCOSYLASE (PTHR12159:SF9)	DNA glycosylase(PC00010)	Homo sapiens
Anatomical structure development	HUMAN|HGNC=7886|UniProtKB=P51513	NOVA1	RNA-binding protein Nova-1;NOVA1;PTN002469758;orthologs	RNA-BINDING PROTEIN NOVA-1 (PTHR10288:SF229)	RNA metabolism protein(PC00031)	Homo sapiens
	HUMAN|HGNC=7984|UniProtKB=O00482	NR5A2	Nuclear receptor subfamily 5 group A member 2;NR5A2;PTN002515300;orthologs	NUCLEAR RECEPTOR SUBFAMILY 5 GROUP A MEMBER 2 (PTHR24086:SF18)	C4 zinc finger nuclear receptor(PC00169)	Homo sapiens
	HUMAN|HGNC=10588|UniProtKB=Q99250	SCN2A	Sodium channel protein type 2 subunit alpha;SCN2A;PTN002467440;orthologs	SODIUM CHANNEL PROTEIN TYPE 2 SUBUNIT ALPHA-RELATED (PTHR45628:SF26)	voltage-gated ion channel(PC00241)	Homo sapiens
	HUMAN|HGNC=8761|UniProtKB=Q9BUL8	PDCD10	Programmed cell death protein 10;PDCD10;PTN002491198;orthologs	PROGRAMMED CELL DEATH PROTEIN 10 (PTHR13250:SF1)		Homo sapiens
	HUMAN|HGNC=15514|UniProtKB=Q13492	PICALM	Phosphatidylinositol-binding clathrin assembly protein;PICALM;PTN002505997;orthologs	PHOSPHATIDYLINOSITOL-BINDING CLATHRIN ASSEMBLY PROTEIN (PTHR22951:SF16)	vesicle coat protein(PC00235)	Homo sapiens
	HUMAN|HGNC=1840|UniProtKB=Q9BXF3	CECR2	Chromatin remodeling regulator CECR2;CECR2;PTN002504925;orthologs	CHROMATIN REMODELING REGULATOR CECR2 (PTHR47092:SF1)		Homo sapiens
	HUMAN|HGNC=10258|UniProtKB=P35398	RORA	Nuclear receptor ROR-alpha;RORA;PTN002515192;orthologs	NUCLEAR RECEPTOR ROR-ALPHA (PTHR45805:SF3)	C4 zinc finger nuclear receptor(PC00169)	Homo sapiens
	HUMAN|HGNC=14946|UniProtKB=Q9ULJ8	PPP1R9A	Neurabin-1;PPP1R9A;PTN002497098;orthologs	NEURABIN-1 (PTHR16154:SF22)		Homo sapiens
	HUMAN|HGNC=18185|UniProtKB=Q9UJM3	ERRFI1	ERBB receptor feedback inhibitor 1;ERRFI1;PTN002494435;orthologs	ERBB RECEPTOR FEEDBACK INHIBITOR 1 (PTHR14254:SF5)		Homo sapiens
	HUMAN|HGNC=5175|UniProtKB=P52594	AGFG1	Arf-GAP domain and FG repeat-containing protein 1;AGFG1;PTN002509032;orthologs	ARF-GAP DOMAIN AND FG REPEAT-CONTAINING PROTEIN 1 (PTHR46134:SF1)		Homo sapiens
	HUMAN|HGNC=3811|UniProtKB=P55316	FOXG1	Forkhead box protein G1;FOXG1;PTN002483625;orthologs	FORKHEAD BOX PROTEIN G1 (PTHR46617:SF3)	winged helix/forkhead transcription factor(PC00246)	Homo sapiens
	HUMAN|HGNC=21638|UniProtKB=Q5SZL2	CEP85L	Centrosomal protein of 85 kDa-like;CEP85L;PTN002525168;orthologs	CENTROSOMAL PROTEIN OF 85 KDA-LIKE (PTHR31075:SF2)		Homo sapiens
	HUMAN|HGNC=26868|UniProtKB=Q8N7R7	CCNYL1	Cyclin-Y-like protein 1;CCNYL1;PTN002494432;orthologs	CYCLIN-Y-LIKE PROTEIN 1 (PTHR14248:SF32)		Homo sapiens
	HUMAN|HGNC=1875|UniProtKB=Q9Y281	CFL2	Cofilin-2;CFL2;PTN002484470;orthologs	COFILIN-2 (PTHR11913:SF15)	non-motor actin binding protein(PC00165)	Homo sapiens
	HUMAN|HGNC=29066|UniProtKB=Q9UKJ3	GPATCH8	G patch domain-containing protein 8;GPATCH8;PTN002497846;orthologs	G PATCH DOMAIN-CONTAINING PROTEIN 8 (PTHR17614:SF11)		Homo sapiens
	HUMAN|HGNC=10256|UniProtKB=Q01973	ROR1	Inactive tyrosine-protein kinase transmembrane receptor ROR1;ROR1;PTN002521359;orthologs	INACTIVE TYROSINE-PROTEIN KINASE TRANSMEMBRANE RECEPTOR ROR1 (PTHR24416:SF134)	transmembrane signal receptor(PC00197)	Homo sapiens
	HUMAN|HGNC=7784|UniProtKB=Q12857	NFIA	Nuclear factor 1 A-type;NFIA;PTN002479558;orthologs	NUCLEAR FACTOR 1 A-TYPE (PTHR11492:SF6)	DNA-binding transcription factor(PC00218)	Homo sapiens
	HUMAN|HGNC=13222|UniProtKB=Q9C0K0	BCL11B	B-cell lymphoma_leukemia 11B;BCL11B;PTN002509576;orthologs	B-CELL LYMPHOMA_LEUKEMIA 11B (PTHR45993:SF4)	C2H2 zinc finger transcription factor(PC00248)	Homo sapiens
	HUMAN|HGNC=219|UniProtKB=O15072	ADAMTS3	A disintegrin and metalloproteinase with thrombospondin motifs 3;ADAMTS3;PTN002492509;orthologs	A DISINTEGRIN AND METALLOPROTEINASE WITH THROMBOSPONDIN MOTIFS 3 (PTHR13723:SF158)	metalloprotease(PC00153)	Homo sapiens
	HUMAN|HGNC=22224|UniProtKB=Q6ZMT4	KDM7A	Lysine-specific demethylase 7A;KDM7A;PTN002508490;orthologs	LYSINE-SPECIFIC DEMETHYLASE 7A (PTHR23123:SF15)	histone modifying enzyme(PC00261)	Homo sapiens
	HUMAN|HGNC=19839|UniProtKB=Q96NE9	FRMD6	FERM domain-containing protein 6;FRMD6;PTN002510825;orthologs	FERM DOMAIN-CONTAINING PROTEIN 6 (PTHR13429:SF11)		Homo sapiens
	HUMAN|HGNC=9414|UniProtKB=Q13976	PRKG1	cGMP-dependent protein kinase 1;PRKG1;PTN002519366;orthologs	SUBFAMILY NOT NAMED (PTHR24353:SF68)	non-receptor serine/threonine protein kinase(PC00167)	Homo sapiens
	HUMAN|HGNC=21652|UniProtKB=Q86WC4	OSTM1	Osteopetrosis-associated transmembrane protein 1;OSTM1;PTN002496356;orthologs	OSTEOPETROSIS-ASSOCIATED TRANSMEMBRANE PROTEIN 1 (PTHR15644:SF2)		Homo sapiens
	HUMAN|HGNC=6866|UniProtKB=O95819	MAP4K4	Mitogen-activated protein kinase kinase kinase kinase 4;MAP4K4;PTN002519560;orthologs	MITOGEN-ACTIVATED PROTEIN KINASE KINASE KINASE KINASE 4 (PTHR48015:SF2)	non-receptor serine/threonine protein kinase(PC00167)	Homo sapiens
	HUMAN|HGNC=19364|UniProtKB=Q8IZC4	RTKN2	Rhotekin-2;RTKN2;PTN002502311;orthologs	RHOTEKIN-2 (PTHR21538:SF21)	non-motor actin binding protein(PC00165)	Homo sapiens
	HUMAN|HGNC=11424|UniProtKB=O43815	STRN	Striatin;STRN;PTN002496360;orthologs	STRIATIN (PTHR15653:SF2)		Homo sapiens
	HUMAN|HGNC=17620|UniProtKB=Q9GZM8	NDEL1	Nuclear distribution protein nudE-like 1;NDEL1;PTN002475059;orthologs	NUCLEAR DISTRIBUTION PROTEIN NUDE-LIKE 1 (PTHR10921:SF0)		Homo sapiens
	HUMAN|HGNC=14881|UniProtKB=O60315	ZEB2	Zinc finger E-box-binding homeobox 2;ZEB2;PTN002520847;orthologs	ZINC FINGER E-BOX-BINDING HOMEOBOX 2 (PTHR24391:SF11)	C2H2 zinc finger transcription factor(PC00248)	Homo sapiens
	HUMAN|HGNC=6348|UniProtKB=O43474	KLF4	Krueppel-like factor 4;KLF4;PTN002551922;orthologs	KRUEPPEL-LIKE FACTOR 4 (PTHR23235:SF117)	C2H2 zinc finger transcription factor(PC00248)	Homo sapiens
	HUMAN|HGNC=7978|UniProtKB=P04150	NR3C1	Glucocorticoid receptor;NR3C1;PTN002515274;orthologs	GLUCOCORTICOID RECEPTOR (PTHR48092:SF5)	C4 zinc finger nuclear receptor(PC00169)	Homo sapiens
	HUMAN|HGNC=10596|UniProtKB=Q9UQD0	SCN8A	Sodium channel protein type 8 subunit alpha;SCN8A;PTN002467437;orthologs	SODIUM CHANNEL PROTEIN TYPE 8 SUBUNIT ALPHA (PTHR45628:SF29)	voltage-gated ion channel(PC00241)	Homo sapiens
	HUMAN|HGNC=15767|UniProtKB=Q96AC1	FERMT2	Fermitin family homolog 2;FERMT2;PTN002497114;orthologs	FERMITIN FAMILY HOMOLOG 2 (PTHR16160:SF11)		Homo sapiens
	HUMAN|HGNC=5467|UniProtKB=P11717	IGF2R	Cation-independent mannose-6-phosphate receptor;IGF2R;PTN002495428;orthologs	CATION-INDEPENDENT MANNOSE-6-PHOSPHATE RECEPTOR (PTHR15071:SF17)	membrane traffic protein(PC00150)	Homo sapiens
	HUMAN|HGNC=8711|UniProtKB=Q9UN71	CDH20	Protocadherin gamma-B4;PCDHGB4;PTN002513280;orthologs	PROTOCADHERIN GAMMA-B4 (PTHR24028:SF117)	cadherin(PC00057)	Homo sapiens
	HUMAN|HGNC=26957|UniProtKB=Q9NPB8	GPCPD1	Glycerophosphocholine phosphodiesterase GPCPD1;GPCPD1;PTN002506339;orthologs	GLYCEROPHOSPHOCHOLINE PHOSPHODIESTERASE GPCPD1 (PTHR22958:SF1)	phosphodiesterase(PC00185)	Homo sapiens
	HUMAN|HGNC=6664|UniProtKB=P28300	LOX	Protein-lysine 6-oxidase;LOX;PTN002499914;orthologs	PROTEIN-LYSINE 6-OXIDASE (PTHR45817:SF6)	oxidase(PC00175)	Homo sapiens
	HUMAN|HGNC=20297|UniProtKB=Q96PX8	SLITRK1	SLIT and NTRK-like protein 1;SLITRK1;PTN002519904;orthologs	SLIT AND NTRK-LIKE PROTEIN 1 (PTHR45773:SF7)	transmembrane signal receptor(PC00197)	Homo sapiens
	HUMAN|HGNC=1760|UniProtKB=Q9HBT6	CDH20	Cadherin-20;CDH20;PTN002513208;orthologs	CADHERIN-20 (PTHR24027:SF84)	cadherin(PC00057)	Homo sapiens
	HUMAN|HGNC=14065|UniProtKB=Q9UKV0	HDAC9	Histone deacetylase 9;HDAC9;PTN002472086;orthologs	HISTONE DEACETYLASE 9 (PTHR10625:SF41)		Homo sapiens
	HUMAN|HGNC=10890|UniProtKB=Q9UIU6	SIX4	Homeobox protein SIX4;SIX4;PTN002470544;orthologs	HOMEOBOX PROTEIN SIX4 (PTHR10390:SF36)	homeodomain transcription factor(PC00119)	Homo sapiens
	HUMAN|HGNC=29529|UniProtKB=Q9BZK7	TBL1XR1	F-box-like_WD repeat-containing protein TBL1XR1;TBL1XR1;PTN002504479;orthologs	F-BOX-LIKE_WD REPEAT-CONTAINING PROTEIN TBL1XR1 (PTHR22846:SF40)		Homo sapiens
	HUMAN|HGNC=24086|UniProtKB=Q9NQ94	A1CF	APOBEC1 complementation factor;A1CF;PTN002540668;orthologs	APOBEC1 COMPLEMENTATION FACTOR (PTHR21245:SF8)	RNA metabolism protein(PC00031)	Homo sapiens
	HUMAN|HGNC=9649|UniProtKB=Q99952	BDP1	Tyrosine-protein phosphatase non-receptor type 18;PTPN18;PTN002498794;orthologs	TYROSINE-PROTEIN PHOSPHATASE NON-RECEPTOR TYPE 18 (PTHR45983:SF4)		Homo sapiens
	HUMAN|HGNC=14631|UniProtKB=Q86TH1	ATL2	ADAMTS-like protein 2;ADAMTSL2;PTN002492459;orthologs	ADAMTS-LIKE PROTEIN 2 (PTHR13723:SF147)	metalloprotease(PC00153)	Homo sapiens
	HUMAN|HGNC=11033|UniProtKB=Q9Y6M7	SLC4A7	Sodium bicarbonate cotransporter 3;SLC4A7;PTN002479119;orthologs	SODIUM BICARBONATE COTRANSPORTER 3 (PTHR11453:SF105)	secondary carrier transporter(PC00258)	Homo sapiens
	HUMAN|HGNC=9346|UniProtKB=O75626	PRDM1	PR domain zinc finger protein 1;PRDM1;PTN002549107;orthologs	PR DOMAIN ZINC FINGER PROTEIN 1 (PTHR16515:SF63)	C2H2 zinc finger transcription factor(PC00248)	Homo sapiens
	HUMAN|HGNC=10548|UniProtKB=P54253	ATXN1	Ataxin-1;ATXN1;PTN002491539;orthologs	ATAXIN-1 (PTHR13392:SF5)		Homo sapiens
	HUMAN|HGNC=30988|UniProtKB=Q6ZN30	BNC2	Zinc finger protein basonuclin-2;BNC2;PTN002495367;orthologs	ZINC FINGER PROTEIN BASONUCLIN-2 (PTHR15021:SF2)	zinc finger transcription factor(PC00244)	Homo sapiens
	HUMAN|HGNC=23496|UniProtKB=Q7Z2D5	PLPPR4	Phospholipid phosphatase-related protein type 4;PLPPR4;PTN001606026;orthologs	PHOSPHOLIPID PHOSPHATASE-RELATED PROTEIN TYPE 4 (PTHR10165:SF13)	phosphatase(PC00181)	Homo sapiens
	HUMAN|HGNC=30626|UniProtKB=Q96MU7	YTHDC1	YTH domain-containing protein 1;YTHDC1;PTN002487700;orthologs	YTH DOMAIN-CONTAINING PROTEIN 1 (PTHR12357:SF3)	RNA metabolism protein(PC00031)	Homo sapiens
	HUMAN|HGNC=21165|UniProtKB=Q9Y3L5	RAP2C	Ras-related protein Rap-2c;RAP2C;PTN002514600;orthologs	RAS-RELATED PROTEIN RAP-2C (PTHR24070:SF200)	small GTPase(PC00208)	Homo sapiens
	HUMAN|HGNC=20750|UniProtKB=Q8IVQ6	ZDHHC21	Palmitoyltransferase ZDHHC21;ZDHHC21;PTN002505030;orthologs	PALMITOYLTRANSFERASE ZDHHC21 (PTHR22883:SF11)	protein modifying enzyme(PC00260)	Homo sapiens
	HUMAN|HGNC=9857|UniProtKB=P61224	RAP1B	Ras-related protein Rap-1b;RAP1B;PTN002514618;orthologs	RAS-RELATED PROTEIN RAP-1B-RELATED (PTHR24070:SF393)	small GTPase(PC00208)	Homo sapiens
	HUMAN|HGNC=7765|UniProtKB=P21359	NF1	Neurofibromin;NF1;PTN002468926;orthologs	NEUROFIBROMIN (PTHR10194:SF142)	GTPase-activating protein(PC00257)	Homo sapiens
	HUMAN|HGNC=2904|UniProtKB=Q8TDM6	DLG5	Disks large homolog 5;DLG5;PTN002493217;orthologs	DISKS LARGE HOMOLOG 5 (PTHR46360:SF1)	scaffold/adaptor protein(PC00226)	Homo sapiens
	HUMAN|HGNC=2363|UniProtKB=P46109	CRKL	Crk-like protein;CRKL;PTN002500791;orthologs	CRK-LIKE PROTEIN (PTHR19969:SF5)	scaffold/adaptor protein(PC00226)	Homo sapiens
	HUMAN|HGNC=494|UniProtKB=Q12955	ANK3	Ankyrin-3;ANK3;PTN002556043;orthologs	ANKYRIN-3 (PTHR24133:SF34)	scaffold/adaptor protein(PC00226)	Homo sapiens
	HUMAN|HGNC=10887|UniProtKB=Q15475	SIX1	Homeobox protein SIX1;SIX1;PTN002470529;orthologs	HOMEOBOX PROTEIN SIX1 (PTHR10390:SF13)	homeodomain transcription factor(PC00119)	Homo sapiens
	HUMAN|HGNC=16712|UniProtKB=Q969H0	FBXW7	F-box_WD repeat-containing protein 7;FBXW7;PTN002541352;orthologs	F-BOX_WD REPEAT-CONTAINING PROTEIN 7 (PTHR19849:SF1)	ubiquitin-protein ligase(PC00234)	Homo sapiens
	HUMAN|HGNC=16700|UniProtKB=Q8WW38	ZFPM2	Zinc finger protein ZFPM2;ZFPM2;PTN002490248;orthologs	ZINC FINGER PROTEIN ZFPM2 (PTHR12958:SF5)	transcription cofactor(PC00217)	Homo sapiens
	HUMAN|HGNC=4273|UniProtKB=Q14161	GIT2	ARF GTPase-activating protein GIT2;GIT2;PTN002509053;orthologs	ARF GTPASE-ACTIVATING PROTEIN GIT2 (PTHR46097:SF4)		Homo sapiens
Developmental process	HUMAN|HGNC=7886|UniProtKB=P51513	NOVA1	RNA-binding protein Nova-1;NOVA1;PTN002469758;orthologs	RNA-BINDING PROTEIN NOVA-1 (PTHR10288:SF229)	RNA metabolism protein(PC00031)	Homo sapiens
	HUMAN|HGNC=3446|UniProtKB=P11308	ERG	Transcriptional regulator ERG;ERG;PTN002483877;orthologs	TRANSCRIPTIONAL REGULATOR ERG (PTHR11849:SF216)	winged helix/forkhead transcription factor(PC00246)	Homo sapiens
	HUMAN|HGNC=7984|UniProtKB=O00482	NR5A2	Nuclear receptor subfamily 5 group A member 2;NR5A2;PTN002515300;orthologs	NUCLEAR RECEPTOR SUBFAMILY 5 GROUP A MEMBER 2 (PTHR24086:SF18)	C4 zinc finger nuclear receptor(PC00169)	Homo sapiens
	HUMAN|HGNC=10588|UniProtKB=Q99250	SCN2A	Sodium channel protein type 2 subunit alpha;SCN2A;PTN002467440;orthologs	SODIUM CHANNEL PROTEIN TYPE 2 SUBUNIT ALPHA-RELATED (PTHR45628:SF26)	voltage-gated ion channel(PC00241)	Homo sapiens
	HUMAN|HGNC=2082|UniProtKB=O15516	CLOCK	Circadian locomoter output cycles protein kaput;CLOCK;PTN002507168;orthologs	CIRCADIAN LOCOMOTER OUTPUT CYCLES PROTEIN KAPUT (PTHR46055:SF2)		Homo sapiens
	HUMAN|HGNC=8761|UniProtKB=Q9BUL8	PDCD10	Programmed cell death protein 10;PDCD10;PTN002491198;orthologs	PROGRAMMED CELL DEATH PROTEIN 10 (PTHR13250:SF1)		Homo sapiens
	HUMAN|HGNC=15514|UniProtKB=Q13492	PICALM	Phosphatidylinositol-binding clathrin assembly protein;PICALM;PTN002505997;orthologs	PHOSPHATIDYLINOSITOL-BINDING CLATHRIN ASSEMBLY PROTEIN (PTHR22951:SF16)	vesicle coat protein(PC00235)	Homo sapiens
	HUMAN|HGNC=1840|UniProtKB=Q9BXF3	CECR2	Chromatin remodeling regulator CECR2;CECR2;PTN002504925;orthologs	CHROMATIN REMODELING REGULATOR CECR2 (PTHR47092:SF1)		Homo sapiens
	HUMAN|HGNC=10258|UniProtKB=P35398	RORA	Nuclear receptor ROR-alpha;RORA;PTN002515192;orthologs	NUCLEAR RECEPTOR ROR-ALPHA (PTHR45805:SF3)	C4 zinc finger nuclear receptor(PC00169)	Homo sapiens
	HUMAN|HGNC=14946|UniProtKB=Q9ULJ8	PPP1R9A	Neurabin-1;PPP1R9A;PTN002497098;orthologs	NEURABIN-1 (PTHR16154:SF22)		Homo sapiens
	HUMAN|HGNC=18185|UniProtKB=Q9UJM3	ERRFI1	ERBB receptor feedback inhibitor 1;ERRFI1;PTN002494435;orthologs	ERBB RECEPTOR FEEDBACK INHIBITOR 1 (PTHR14254:SF5)		Homo sapiens
	HUMAN|HGNC=5175|UniProtKB=P52594	AGFG1	Arf-GAP domain and FG repeat-containing protein 1;AGFG1;PTN002509032;orthologs	ARF-GAP DOMAIN AND FG REPEAT-CONTAINING PROTEIN 1 (PTHR46134:SF1)		Homo sapiens
	HUMAN|HGNC=3811|UniProtKB=P55316	FOXG1	Forkhead box protein G1;FOXG1;PTN002483625;orthologs	FORKHEAD BOX PROTEIN G1 (PTHR46617:SF3)	winged helix/forkhead transcription factor(PC00246)	Homo sapiens
	HUMAN|HGNC=21638|UniProtKB=Q5SZL2	CEP85L	Centrosomal protein of 85 kDa-like;CEP85L;PTN002525168;orthologs	CENTROSOMAL PROTEIN OF 85 KDA-LIKE (PTHR31075:SF2)		Homo sapiens
	HUMAN|HGNC=26868|UniProtKB=Q8N7R7	CCNYL1	Cyclin-Y-like protein 1;CCNYL1;PTN002494432;orthologs	CYCLIN-Y-LIKE PROTEIN 1 (PTHR14248:SF32)		Homo sapiens
	HUMAN|HGNC=3326|UniProtKB=P28324	ELK4	ETS domain-containing protein Elk-4;ELK4;PTN002483891;orthologs	ETS DOMAIN-CONTAINING PROTEIN ELK-4 (PTHR11849:SF21)	winged helix/forkhead transcription factor(PC00246)	Homo sapiens
	HUMAN|HGNC=1875|UniProtKB=Q9Y281	CFL2	Cofilin-2;CFL2;PTN002484470;orthologs	COFILIN-2 (PTHR11913:SF15)	non-motor actin binding protein(PC00165)	Homo sapiens
	HUMAN|HGNC=29066|UniProtKB=Q9UKJ3	GPATCH8	G patch domain-containing protein 8;GPATCH8;PTN002497846;orthologs	G PATCH DOMAIN-CONTAINING PROTEIN 8 (PTHR17614:SF11)		Homo sapiens
	HUMAN|HGNC=10256|UniProtKB=Q01973	ROR1	Inactive tyrosine-protein kinase transmembrane receptor ROR1;ROR1;PTN002521359;orthologs	INACTIVE TYROSINE-PROTEIN KINASE TRANSMEMBRANE RECEPTOR ROR1 (PTHR24416:SF134)	transmembrane signal receptor(PC00197)	Homo sapiens
	HUMAN|HGNC=7784|UniProtKB=Q12857	NFIA	Nuclear factor 1 A-type;NFIA;PTN002479558;orthologs	NUCLEAR FACTOR 1 A-TYPE (PTHR11492:SF6)	DNA-binding transcription factor(PC00218)	Homo sapiens
	HUMAN|HGNC=13222|UniProtKB=Q9C0K0	BCL11B	B-cell lymphoma_leukemia 11B;BCL11B;PTN002509576;orthologs	B-CELL LYMPHOMA_LEUKEMIA 11B (PTHR45993:SF4)	C2H2 zinc finger transcription factor(PC00248)	Homo sapiens
	HUMAN|HGNC=219|UniProtKB=O15072	ADAMTS3	A disintegrin and metalloproteinase with thrombospondin motifs 3;ADAMTS3;PTN002492509;orthologs	A DISINTEGRIN AND METALLOPROTEINASE WITH THROMBOSPONDIN MOTIFS 3 (PTHR13723:SF158)	metalloprotease(PC00153)	Homo sapiens
	HUMAN|HGNC=22224|UniProtKB=Q6ZMT4	KDM7A	Lysine-specific demethylase 7A;KDM7A;PTN002508490;orthologs	LYSINE-SPECIFIC DEMETHYLASE 7A (PTHR23123:SF15)	histone modifying enzyme(PC00261)	Homo sapiens
	HUMAN|HGNC=19839|UniProtKB=Q96NE9	FRMD6	FERM domain-containing protein 6;FRMD6;PTN002510825;orthologs	FERM DOMAIN-CONTAINING PROTEIN 6 (PTHR13429:SF11)		Homo sapiens
	HUMAN|HGNC=9414|UniProtKB=Q13976	PRKG1	cGMP-dependent protein kinase 1;PRKG1;PTN002519366;orthologs	SUBFAMILY NOT NAMED (PTHR24353:SF68)	non-receptor serine/threonine protein kinase(PC00167)	Homo sapiens
	HUMAN|HGNC=21652|UniProtKB=Q86WC4	OSTM1	Osteopetrosis-associated transmembrane protein 1;OSTM1;PTN002496356;orthologs	OSTEOPETROSIS-ASSOCIATED TRANSMEMBRANE PROTEIN 1 (PTHR15644:SF2)		Homo sapiens
	HUMAN|HGNC=6866|UniProtKB=O95819	MAP4K4	Mitogen-activated protein kinase kinase kinase kinase 4;MAP4K4;PTN002519560;orthologs	MITOGEN-ACTIVATED PROTEIN KINASE KINASE KINASE KINASE 4 (PTHR48015:SF2)	non-receptor serine/threonine protein kinase(PC00167)	Homo sapiens
	HUMAN|HGNC=19364|UniProtKB=Q8IZC4	RTKN2	Rhotekin-2;RTKN2;PTN002502311;orthologs	RHOTEKIN-2 (PTHR21538:SF21)	non-motor actin binding protein(PC00165)	Homo sapiens
	HUMAN|HGNC=11424|UniProtKB=O43815	STRN	Striatin;STRN;PTN002496360;orthologs	STRIATIN (PTHR15653:SF2)		Homo sapiens
	HUMAN|HGNC=17620|UniProtKB=Q9GZM8	NDEL1	Nuclear distribution protein nudE-like 1;NDEL1;PTN002475059;orthologs	NUCLEAR DISTRIBUTION PROTEIN NUDE-LIKE 1 (PTHR10921:SF0)		Homo sapiens
	HUMAN|HGNC=14881|UniProtKB=O60315	ZEB2	Zinc finger E-box-binding homeobox 2;ZEB2;PTN002520847;orthologs	ZINC FINGER E-BOX-BINDING HOMEOBOX 2 (PTHR24391:SF11)	C2H2 zinc finger transcription factor(PC00248)	Homo sapiens
	HUMAN|HGNC=6348|UniProtKB=O43474	KLF4	Krueppel-like factor 4;KLF4;PTN002551922;orthologs	KRUEPPEL-LIKE FACTOR 4 (PTHR23235:SF117)	C2H2 zinc finger transcription factor(PC00248)	Homo sapiens
	HUMAN|HGNC=7978|UniProtKB=P04150	NR3C1	Glucocorticoid receptor;NR3C1;PTN002515274;orthologs	GLUCOCORTICOID RECEPTOR (PTHR48092:SF5)	C4 zinc finger nuclear receptor(PC00169)	Homo sapiens
	HUMAN|HGNC=10596|UniProtKB=Q9UQD0	SCN8A	Sodium channel protein type 8 subunit alpha;SCN8A;PTN002467437;orthologs	SODIUM CHANNEL PROTEIN TYPE 8 SUBUNIT ALPHA (PTHR45628:SF29)	voltage-gated ion channel(PC00241)	Homo sapiens
	HUMAN|HGNC=15767|UniProtKB=Q96AC1	FERMT2	Fermitin family homolog 2;FERMT2;PTN002497114;orthologs	FERMITIN FAMILY HOMOLOG 2 (PTHR16160:SF11)		Homo sapiens
	HUMAN|HGNC=5467|UniProtKB=P11717	IGF2R	Cation-independent mannose-6-phosphate receptor;IGF2R;PTN002495428;orthologs	CATION-INDEPENDENT MANNOSE-6-PHOSPHATE RECEPTOR (PTHR15071:SF17)	membrane traffic protein(PC00150)	Homo sapiens
	HUMAN|HGNC=10445|UniProtKB=Q92600	CNOT9	CCR4-NOT transcription complex subunit 9;CNOT9;PTN002487063;orthologs	CCR4-NOT TRANSCRIPTION COMPLEX SUBUNIT 9 (PTHR12262:SF0)		Homo sapiens
	HUMAN|HGNC=8711|UniProtKB=Q9UN71	CDH20	Protocadherin gamma-B4;PCDHGB4;PTN002513280;orthologs	PROTOCADHERIN GAMMA-B4 (PTHR24028:SF117)	cadherin(PC00057)	Homo sapiens
	HUMAN|HGNC=26957|UniProtKB=Q9NPB8	GPCPD1	Glycerophosphocholine phosphodiesterase GPCPD1;GPCPD1;PTN002506339;orthologs	GLYCEROPHOSPHOCHOLINE PHOSPHODIESTERASE GPCPD1 (PTHR22958:SF1)	phosphodiesterase(PC00185)	Homo sapiens
	HUMAN|HGNC=14873|UniProtKB=Q9P0K7	RAI14	Ankycorbin;RAI14;PTN002516392;orthologs	ANKYCORBIN (PTHR24129:SF0)		Homo sapiens
	HUMAN|HGNC=6664|UniProtKB=P28300	LOX	Protein-lysine 6-oxidase;LOX;PTN002499914;orthologs	PROTEIN-LYSINE 6-OXIDASE (PTHR45817:SF6)	oxidase(PC00175)	Homo sapiens
	HUMAN|HGNC=20297|UniProtKB=Q96PX8	SLITRK1	SLIT and NTRK-like protein 1;SLITRK1;PTN002519904;orthologs	SLIT AND NTRK-LIKE PROTEIN 1 (PTHR45773:SF7)	transmembrane signal receptor(PC00197)	Homo sapiens
	HUMAN|HGNC=1760|UniProtKB=Q9HBT6	CDH20	Cadherin-20;CDH20;PTN002513208;orthologs	CADHERIN-20 (PTHR24027:SF84)	cadherin(PC00057)	Homo sapiens
	HUMAN|HGNC=14065|UniProtKB=Q9UKV0	HDAC9	Histone deacetylase 9;HDAC9;PTN002472086;orthologs	HISTONE DEACETYLASE 9 (PTHR10625:SF41)		Homo sapiens
	HUMAN|HGNC=10890|UniProtKB=Q9UIU6	SIX4	Homeobox protein SIX4;SIX4;PTN002470544;orthologs	HOMEOBOX PROTEIN SIX4 (PTHR10390:SF36)	homeodomain transcription factor(PC00119)	Homo sapiens
	HUMAN|HGNC=29529|UniProtKB=Q9BZK7	TBL1XR1	F-box-like_WD repeat-containing protein TBL1XR1;TBL1XR1;PTN002504479;orthologs	F-BOX-LIKE_WD REPEAT-CONTAINING PROTEIN TBL1XR1 (PTHR22846:SF40)		Homo sapiens
	HUMAN|HGNC=24086|UniProtKB=Q9NQ94	A1CF	APOBEC1 complementation factor;A1CF;PTN002540668;orthologs	APOBEC1 COMPLEMENTATION FACTOR (PTHR21245:SF8)	RNA metabolism protein(PC00031)	Homo sapiens
	HUMAN|HGNC=9649|UniProtKB=Q99952	BDP1	Tyrosine-protein phosphatase non-receptor type 18;PTPN18;PTN002498794;orthologs	TYROSINE-PROTEIN PHOSPHATASE NON-RECEPTOR TYPE 18 (PTHR45983:SF4)		Homo sapiens
	HUMAN|HGNC=14631|UniProtKB=Q86TH1	ATL2	ADAMTS-like protein 2;ADAMTSL2;PTN002492459;orthologs	ADAMTS-LIKE PROTEIN 2 (PTHR13723:SF147)	metalloprotease(PC00153)	Homo sapiens
	HUMAN|HGNC=11033|UniProtKB=Q9Y6M7	SLC4A7	Sodium bicarbonate cotransporter 3;SLC4A7;PTN002479119;orthologs	SODIUM BICARBONATE COTRANSPORTER 3 (PTHR11453:SF105)	secondary carrier transporter(PC00258)	Homo sapiens
	HUMAN|HGNC=9346|UniProtKB=O75626	PRDM1	PR domain zinc finger protein 1;PRDM1;PTN002549107;orthologs	PR DOMAIN ZINC FINGER PROTEIN 1 (PTHR16515:SF63)	C2H2 zinc finger transcription factor(PC00248)	Homo sapiens
	HUMAN|HGNC=10548|UniProtKB=P54253	ATXN1	Ataxin-1;ATXN1;PTN002491539;orthologs	ATAXIN-1 (PTHR13392:SF5)		Homo sapiens
	HUMAN|HGNC=30988|UniProtKB=Q6ZN30	BNC2	Zinc finger protein basonuclin-2;BNC2;PTN002495367;orthologs	ZINC FINGER PROTEIN BASONUCLIN-2 (PTHR15021:SF2)	zinc finger transcription factor(PC00244)	Homo sapiens
	HUMAN|HGNC=23496|UniProtKB=Q7Z2D5	PLPPR4	Phospholipid phosphatase-related protein type 4;PLPPR4;PTN001606026;orthologs	PHOSPHOLIPID PHOSPHATASE-RELATED PROTEIN TYPE 4 (PTHR10165:SF13)	phosphatase(PC00181)	Homo sapiens
	HUMAN|HGNC=30626|UniProtKB=Q96MU7	YTHDC1	YTH domain-containing protein 1;YTHDC1;PTN002487700;orthologs	YTH DOMAIN-CONTAINING PROTEIN 1 (PTHR12357:SF3)	RNA metabolism protein(PC00031)	Homo sapiens
	HUMAN|HGNC=21165|UniProtKB=Q9Y3L5	RAP2C	Ras-related protein Rap-2c;RAP2C;PTN002514600;orthologs	RAS-RELATED PROTEIN RAP-2C (PTHR24070:SF200)	small GTPase(PC00208)	Homo sapiens
	HUMAN|HGNC=20750|UniProtKB=Q8IVQ6	ZDHHC21	Palmitoyltransferase ZDHHC21;ZDHHC21;PTN002505030;orthologs	PALMITOYLTRANSFERASE ZDHHC21 (PTHR22883:SF11)	protein modifying enzyme(PC00260)	Homo sapiens
	HUMAN|HGNC=9857|UniProtKB=P61224	RAP1B	Ras-related protein Rap-1b;RAP1B;PTN002514618;orthologs	RAS-RELATED PROTEIN RAP-1B-RELATED (PTHR24070:SF393)	small GTPase(PC00208)	Homo sapiens
	HUMAN|HGNC=7765|UniProtKB=P21359	NF1	Neurofibromin;NF1;PTN002468926;orthologs	NEUROFIBROMIN (PTHR10194:SF142)	GTPase-activating protein(PC00257)	Homo sapiens
	HUMAN|HGNC=2904|UniProtKB=Q8TDM6	DLG5	Disks large homolog 5;DLG5;PTN002493217;orthologs	DISKS LARGE HOMOLOG 5 (PTHR46360:SF1)	scaffold/adaptor protein(PC00226)	Homo sapiens
	HUMAN|HGNC=2363|UniProtKB=P46109	CRKL	Crk-like protein;CRKL;PTN002500791;orthologs	CRK-LIKE PROTEIN (PTHR19969:SF5)	scaffold/adaptor protein(PC00226)	Homo sapiens
	HUMAN|HGNC=494|UniProtKB=Q12955	ANK3	Ankyrin-3;ANK3;PTN002556043;orthologs	ANKYRIN-3 (PTHR24133:SF34)	scaffold/adaptor protein(PC00226)	Homo sapiens
	HUMAN|HGNC=10887|UniProtKB=Q15475	SIX1	Homeobox protein SIX1;SIX1;PTN002470529;orthologs	HOMEOBOX PROTEIN SIX1 (PTHR10390:SF13)	homeodomain transcription factor(PC00119)	Homo sapiens
	HUMAN|HGNC=16712|UniProtKB=Q969H0	FBXW7	F-box_WD repeat-containing protein 7;FBXW7;PTN002541352;orthologs	F-BOX_WD REPEAT-CONTAINING PROTEIN 7 (PTHR19849:SF1)	ubiquitin-protein ligase(PC00234)	Homo sapiens
	HUMAN|HGNC=16700|UniProtKB=Q8WW38	ZFPM2	Zinc finger protein ZFPM2;ZFPM2;PTN002490248;orthologs	ZINC FINGER PROTEIN ZFPM2 (PTHR12958:SF5)	transcription cofactor(PC00217)	Homo sapiens
	HUMAN|HGNC=4273|UniProtKB=Q14161	GIT2	ARF GTPase-activating protein GIT2;GIT2;PTN002509053;orthologs	ARF GTPASE-ACTIVATING PROTEIN GIT2 (PTHR46097:SF4)		Homo sapiens
Negative regulation of biological process	HUMAN|HGNC=7886|UniProtKB=P51513	NOVA1	RNA-binding protein Nova-1;NOVA1;PTN002469758;orthologs	RNA-BINDING PROTEIN NOVA-1 (PTHR10288:SF229)	RNA metabolism protein(PC00031)	Homo sapiens
	HUMAN|HGNC=7984|UniProtKB=O00482	NR5A2	Nuclear receptor subfamily 5 group A member 2;NR5A2;PTN002515300;orthologs	NUCLEAR RECEPTOR SUBFAMILY 5 GROUP A MEMBER 2 (PTHR24086:SF18)	C4 zinc finger nuclear receptor(PC00169)	Homo sapiens
	HUMAN|HGNC=2082|UniProtKB=O15516	CLOCK	Circadian locomoter output cycles protein kaput;CLOCK;PTN002507168;orthologs	CIRCADIAN LOCOMOTER OUTPUT CYCLES PROTEIN KAPUT (PTHR46055:SF2)		Homo sapiens
	HUMAN|HGNC=8761|UniProtKB=Q9BUL8	PDCD10	Programmed cell death protein 10;PDCD10;PTN002491198;orthologs	PROGRAMMED CELL DEATH PROTEIN 10 (PTHR13250:SF1)		Homo sapiens
	HUMAN|HGNC=15514|UniProtKB=Q13492	PICALM	Phosphatidylinositol-binding clathrin assembly protein;PICALM;PTN002505997;orthologs	PHOSPHATIDYLINOSITOL-BINDING CLATHRIN ASSEMBLY PROTEIN (PTHR22951:SF16)	vesicle coat protein(PC00235)	Homo sapiens
	HUMAN|HGNC=10258|UniProtKB=P35398	RORA	Nuclear receptor ROR-alpha;RORA;PTN002515192;orthologs	NUCLEAR RECEPTOR ROR-ALPHA (PTHR45805:SF3)	C4 zinc finger nuclear receptor(PC00169)	Homo sapiens
	HUMAN|HGNC=18185|UniProtKB=Q9UJM3	ERRFI1	ERBB receptor feedback inhibitor 1;ERRFI1;PTN002494435;orthologs	ERBB RECEPTOR FEEDBACK INHIBITOR 1 (PTHR14254:SF5)		Homo sapiens
	HUMAN|HGNC=3811|UniProtKB=P55316	FOXG1	Forkhead box protein G1;FOXG1;PTN002483625;orthologs	FORKHEAD BOX PROTEIN G1 (PTHR46617:SF3)	winged helix/forkhead transcription factor(PC00246)	Homo sapiens
	HUMAN|HGNC=28734|UniProtKB=Q8IWE4	DCUN1D3	DCN1-like protein 3;DCUN1D3;PTN002487212;orthologs	DCN1-LIKE PROTEIN 3 (PTHR12281:SF31)	ubiquitin-protein ligase(PC00234)	Homo sapiens
	HUMAN|HGNC=30043|UniProtKB=Q9NWQ8	PAG1	Phosphoprotein associated with glycosphingolipid-enriched microdomains 1;PAG1;PTN002497392;orthologs	PHOSPHOPROTEIN ASSOCIATED WITH GLYCOSPHINGOLIPID-ENRICHED MICRODOMAINS 1 (PTHR16322:SF0)		Homo sapiens
	HUMAN|HGNC=3326|UniProtKB=P28324	ELK4	ETS domain-containing protein Elk-4;ELK4;PTN002483891;orthologs	ETS DOMAIN-CONTAINING PROTEIN ELK-4 (PTHR11849:SF21)	winged helix/forkhead transcription factor(PC00246)	Homo sapiens
	HUMAN|HGNC=19322|UniProtKB=Q8WY54	PPM1E	Protein phosphatase 1E;PPM1E;PTN002492919;orthologs	PROTEIN PHOSPHATASE 1E (PTHR13832:SF535)	protein phosphatase(PC00195)	Homo sapiens
	HUMAN|HGNC=17382|UniProtKB=Q7Z6B7	SRGAP1	SLIT-ROBO Rho GTPase-activating protein 1;SRGAP1;PTN002494162;orthologs	SLIT-ROBO RHO GTPASE-ACTIVATING PROTEIN 1 (PTHR14166:SF15)	GTPase-activating protein(PC00257)	Homo sapiens
	HUMAN|HGNC=14099|UniProtKB=Q9ULM6	CNOT6	CCR4-NOT transcription complex subunit 6;CNOT6;PTN002486240;orthologs	CCR4-NOT TRANSCRIPTION COMPLEX SUBUNIT 6 (PTHR12121:SF33)	mRNA polyadenylation factor(PC00146)	Homo sapiens
	HUMAN|HGNC=13222|UniProtKB=Q9C0K0	BCL11B	B-cell lymphoma_leukemia 11B;BCL11B;PTN002509576;orthologs	B-CELL LYMPHOMA_LEUKEMIA 11B (PTHR45993:SF4)	C2H2 zinc finger transcription factor(PC00248)	Homo sapiens
	HUMAN|HGNC=9620|UniProtKB=Q12792	TWF1	Twinfilin-1;TWF1;PTN002492611;orthologs	TWINFILIN-1 (PTHR13759:SF8)	non-motor actin binding protein(PC00165)	Homo sapiens
	HUMAN|HGNC=18595|UniProtKB=Q96JB3	HIC2	Hypermethylated in cancer 2 protein;HIC2;PTN002553464;orthologs	HYPERMETHYLATED IN CANCER 2 PROTEIN (PTHR24399:SF27)	C2H2 zinc finger transcription factor(PC00248)	Homo sapiens
	HUMAN|HGNC=9414|UniProtKB=Q13976	PRKG1	cGMP-dependent protein kinase 1;PRKG1;PTN002519366;orthologs	SUBFAMILY NOT NAMED (PTHR24353:SF68)	non-receptor serine/threonine protein kinase(PC00167)	Homo sapiens
	HUMAN|HGNC=24949|UniProtKB=Q01804	OTUD4	OTU domain-containing protein 4;OTUD4;PTN002488110;orthologs	OTU DOMAIN-CONTAINING PROTEIN 4 (PTHR12419:SF9)	cysteine protease(PC00081)	Homo sapiens
	HUMAN|HGNC=20343|UniProtKB=Q9P0R6	GSKIP	GSK3B-interacting protein;GSKIP;PTN002488369;orthologs	GSK3B-INTERACTING PROTEIN (PTHR12490:SF4)		Homo sapiens
	HUMAN|HGNC=6866|UniProtKB=O95819	MAP4K4	Mitogen-activated protein kinase kinase kinase kinase 4;MAP4K4;PTN002519560;orthologs	MITOGEN-ACTIVATED PROTEIN KINASE KINASE KINASE KINASE 4 (PTHR48015:SF2)	non-receptor serine/threonine protein kinase(PC00167)	Homo sapiens
	HUMAN|HGNC=30953|UniProtKB=Q96DT7	ZBTB10	Zinc finger and BTB domain-containing protein 10;ZBTB10;PTN002521264;orthologs	ZINC FINGER AND BTB DOMAIN-CONTAINING PROTEIN 10 (PTHR24414:SF27)	non-motor actin binding protein(PC00165)	Homo sapiens
	HUMAN|HGNC=19364|UniProtKB=Q8IZC4	RTKN2	Rhotekin-2;RTKN2;PTN002502311;orthologs	RHOTEKIN-2 (PTHR21538:SF21)	non-motor actin binding protein(PC00165)	Homo sapiens
	HUMAN|HGNC=11424|UniProtKB=O43815	STRN	Striatin;STRN;PTN002496360;orthologs	STRIATIN (PTHR15653:SF2)		Homo sapiens
	HUMAN|HGNC=21746|UniProtKB=Q8NE35	CPEB3	Cytoplasmic polyadenylation element-binding protein 3;CPEB3;PTN002488894;orthologs	CYTOPLASMIC POLYADENYLATION ELEMENT-BINDING PROTEIN 3 (PTHR12566:SF7)	mRNA polyadenylation factor(PC00146)	Homo sapiens
	HUMAN|HGNC=20418|UniProtKB=Q9NTI5	PDS5B	Sister chromatid cohesion protein PDS5 homolog B;PDS5B;PTN002489263;orthologs	SISTER CHROMATID COHESION PROTEIN PDS5 HOMOLOG B (PTHR12663:SF1)	chromatin/chromatin-binding, or -regulatory protein(PC00077)	Homo sapiens
	HUMAN|HGNC=14881|UniProtKB=O60315	ZEB2	Zinc finger E-box-binding homeobox 2;ZEB2;PTN002520847;orthologs	ZINC FINGER E-BOX-BINDING HOMEOBOX 2 (PTHR24391:SF11)	C2H2 zinc finger transcription factor(PC00248)	Homo sapiens
	HUMAN|HGNC=6348|UniProtKB=O43474	KLF4	Krueppel-like factor 4;KLF4;PTN002551922;orthologs	KRUEPPEL-LIKE FACTOR 4 (PTHR23235:SF117)	C2H2 zinc finger transcription factor(PC00248)	Homo sapiens
	HUMAN|HGNC=7978|UniProtKB=P04150	NR3C1	Glucocorticoid receptor;NR3C1;PTN002515274;orthologs	GLUCOCORTICOID RECEPTOR (PTHR48092:SF5)	C4 zinc finger nuclear receptor(PC00169)	Homo sapiens
	HUMAN|HGNC=15767|UniProtKB=Q96AC1	FERMT2	Fermitin family homolog 2;FERMT2;PTN002497114;orthologs	FERMITIN FAMILY HOMOLOG 2 (PTHR16160:SF11)		Homo sapiens
	HUMAN|HGNC=10445|UniProtKB=Q92600	CNOT9	CCR4-NOT transcription complex subunit 9;CNOT9;PTN002487063;orthologs	CCR4-NOT TRANSCRIPTION COMPLEX SUBUNIT 9 (PTHR12262:SF0)		Homo sapiens
	HUMAN|HGNC=6664|UniProtKB=P28300	LOX	Protein-lysine 6-oxidase;LOX;PTN002499914;orthologs	PROTEIN-LYSINE 6-OXIDASE (PTHR45817:SF6)	oxidase(PC00175)	Homo sapiens
	HUMAN|HGNC=15822|UniProtKB=Q8N573	OXR1	Oxidation resistance protein 1;OXR1;PTN002511600;orthologs	OXIDATION RESISTANCE PROTEIN 1 (PTHR23354:SF69)		Homo sapiens
	HUMAN|HGNC=9872|UniProtKB=Q15283	RASA2	Ras GTPase-activating protein 2;RASA2;PTN002468903;orthologs	RAS GTPASE-ACTIVATING PROTEIN 2 (PTHR10194:SF21)	GTPase-activating protein(PC00257)	Homo sapiens
	HUMAN|HGNC=20292|UniProtKB=Q9Y376	CAB39	Calcium-binding protein 39;CAB39;PTN002468781;orthologs	CALCIUM-BINDING PROTEIN 39 (PTHR10182:SF11)		Homo sapiens
	HUMAN|HGNC=28826|UniProtKB=Q6UXN9	WDR82	WD repeat-containing protein 82;WDR82;PTN002500485;orthologs	WD REPEAT-CONTAINING PROTEIN 82 (PTHR19861:SF0)	methyltransferase(PC00155)	Homo sapiens
	HUMAN|HGNC=14065|UniProtKB=Q9UKV0	HDAC9	Histone deacetylase 9;HDAC9;PTN002472086;orthologs	HISTONE DEACETYLASE 9 (PTHR10625:SF41)		Homo sapiens
	HUMAN|HGNC=10890|UniProtKB=Q9UIU6	SIX4	Homeobox protein SIX4;SIX4;PTN002470544;orthologs	HOMEOBOX PROTEIN SIX4 (PTHR10390:SF36)	homeodomain transcription factor(PC00119)	Homo sapiens
	HUMAN|HGNC=29529|UniProtKB=Q9BZK7	TBL1XR1	F-box-like_WD repeat-containing protein TBL1XR1;TBL1XR1;PTN002504479;orthologs	F-BOX-LIKE_WD REPEAT-CONTAINING PROTEIN TBL1XR1 (PTHR22846:SF40)		Homo sapiens
	HUMAN|HGNC=24086|UniProtKB=Q9NQ94	A1CF	APOBEC1 complementation factor;A1CF;PTN002540668;orthologs	APOBEC1 COMPLEMENTATION FACTOR (PTHR21245:SF8)	RNA metabolism protein(PC00031)	Homo sapiens
	HUMAN|HGNC=9649|UniProtKB=Q99952	BDP1	Tyrosine-protein phosphatase non-receptor type 18;PTPN18;PTN002498794;orthologs	TYROSINE-PROTEIN PHOSPHATASE NON-RECEPTOR TYPE 18 (PTHR45983:SF4)		Homo sapiens
	HUMAN|HGNC=14631|UniProtKB=Q86TH1	ATL2	ADAMTS-like protein 2;ADAMTSL2;PTN002492459;orthologs	ADAMTS-LIKE PROTEIN 2 (PTHR13723:SF147)	metalloprotease(PC00153)	Homo sapiens
	HUMAN|HGNC=29190|UniProtKB=Q9UPQ9	TNRC6B	Trinucleotide repeat-containing gene 6B protein;TNRC6B;PTN002490386;orthologs	TRINUCLEOTIDE REPEAT-CONTAINING GENE 6B PROTEIN (PTHR13020:SF32)	RNA metabolism protein(PC00031)	Homo sapiens
	HUMAN|HGNC=9346|UniProtKB=O75626	PRDM1	PR domain zinc finger protein 1;PRDM1;PTN002549107;orthologs	PR DOMAIN ZINC FINGER PROTEIN 1 (PTHR16515:SF63)	C2H2 zinc finger transcription factor(PC00248)	Homo sapiens
	HUMAN|HGNC=10548|UniProtKB=P54253	ATXN1	Ataxin-1;ATXN1;PTN002491539;orthologs	ATAXIN-1 (PTHR13392:SF5)		Homo sapiens
	HUMAN|HGNC=6881|UniProtKB=P45983	MAPK8	Mitogen-activated protein kinase 8;MAPK8;PTN002513983;orthologs	MITOGEN-ACTIVATED PROTEIN KINASE 8 (PTHR24055:SF222)	non-receptor serine/threonine protein kinase(PC00167)	Homo sapiens
	HUMAN|HGNC=30626|UniProtKB=Q96MU7	YTHDC1	YTH domain-containing protein 1;YTHDC1;PTN002487700;orthologs	YTH DOMAIN-CONTAINING PROTEIN 1 (PTHR12357:SF3)	RNA metabolism protein(PC00031)	Homo sapiens
	HUMAN|HGNC=21165|UniProtKB=Q9Y3L5	RAP2C	Ras-related protein Rap-2c;RAP2C;PTN002514600;orthologs	RAS-RELATED PROTEIN RAP-2C (PTHR24070:SF200)	small GTPase(PC00208)	Homo sapiens
	HUMAN|HGNC=9857|UniProtKB=P61224	RAP1B	Ras-related protein Rap-1b;RAP1B;PTN002514618;orthologs	RAS-RELATED PROTEIN RAP-1B-RELATED (PTHR24070:SF393)	small GTPase(PC00208)	Homo sapiens
	HUMAN|HGNC=7765|UniProtKB=P21359	NF1	Neurofibromin;NF1;PTN002468926;orthologs	NEUROFIBROMIN (PTHR10194:SF142)	GTPase-activating protein(PC00257)	Homo sapiens
	HUMAN|HGNC=2904|UniProtKB=Q8TDM6	DLG5	Disks large homolog 5;DLG5;PTN002493217;orthologs	DISKS LARGE HOMOLOG 5 (PTHR46360:SF1)	scaffold/adaptor protein(PC00226)	Homo sapiens
	HUMAN|HGNC=2363|UniProtKB=P46109	CRKL	Crk-like protein;CRKL;PTN002500791;orthologs	CRK-LIKE PROTEIN (PTHR19969:SF5)	scaffold/adaptor protein(PC00226)	Homo sapiens
	HUMAN|HGNC=20564|UniProtKB=Q9NUK0	MBNL3	Muscleblind-like protein 3;MBNL3;PTN002489376;orthologs	MUSCLEBLIND-LIKE PROTEIN 3 (PTHR12675:SF3)	RNA splicing factor(PC00148)	Homo sapiens
	HUMAN|HGNC=494|UniProtKB=Q12955	ANK3	Ankyrin-3;ANK3;PTN002556043;orthologs	ANKYRIN-3 (PTHR24133:SF34)	scaffold/adaptor protein(PC00226)	Homo sapiens
	HUMAN|HGNC=10887|UniProtKB=Q15475	SIX1	Homeobox protein SIX1;SIX1;PTN002470529;orthologs	HOMEOBOX PROTEIN SIX1 (PTHR10390:SF13)	homeodomain transcription factor(PC00119)	Homo sapiens
	HUMAN|HGNC=16712|UniProtKB=Q969H0	FBXW7	F-box_WD repeat-containing protein 7;FBXW7;PTN002541352;orthologs	F-BOX_WD REPEAT-CONTAINING PROTEIN 7 (PTHR19849:SF1)	ubiquitin-protein ligase(PC00234)	Homo sapiens
	HUMAN|HGNC=16700|UniProtKB=Q8WW38	ZFPM2	Zinc finger protein ZFPM2;ZFPM2;PTN002490248;orthologs	ZINC FINGER PROTEIN ZFPM2 (PTHR12958:SF5)	transcription cofactor(PC00217)	Homo sapiens
	HUMAN|HGNC=11700|UniProtKB=Q13569	TDG	G_T mismatch-specific thymine DNA glycosylase;TDG;PTN002486505;orthologs	G_T MISMATCH-SPECIFIC THYMINE DNA GLYCOSYLASE (PTHR12159:SF9)	DNA glycosylase(PC00010)	Homo sapiens
Positive regulation of cellular process	HUMAN|HGNC=3446|UniProtKB=P11308	ERG	Transcriptional regulator ERG;ERG;PTN002483877;orthologs	TRANSCRIPTIONAL REGULATOR ERG (PTHR11849:SF216)	winged helix/forkhead transcription factor(PC00246)	Homo sapiens
	HUMAN|HGNC=7984|UniProtKB=O00482	NR5A2	Nuclear receptor subfamily 5 group A member 2;NR5A2;PTN002515300;orthologs	NUCLEAR RECEPTOR SUBFAMILY 5 GROUP A MEMBER 2 (PTHR24086:SF18)	C4 zinc finger nuclear receptor(PC00169)	Homo sapiens
	HUMAN|HGNC=2082|UniProtKB=O15516	CLOCK	Circadian locomoter output cycles protein kaput;CLOCK;PTN002507168;orthologs	CIRCADIAN LOCOMOTER OUTPUT CYCLES PROTEIN KAPUT (PTHR46055:SF2)		Homo sapiens
	HUMAN|HGNC=8761|UniProtKB=Q9BUL8	PDCD10	Programmed cell death protein 10;PDCD10;PTN002491198;orthologs	PROGRAMMED CELL DEATH PROTEIN 10 (PTHR13250:SF1)		Homo sapiens
	HUMAN|HGNC=15514|UniProtKB=Q13492	PICALM	Phosphatidylinositol-binding clathrin assembly protein;PICALM;PTN002505997;orthologs	PHOSPHATIDYLINOSITOL-BINDING CLATHRIN ASSEMBLY PROTEIN (PTHR22951:SF16)	vesicle coat protein(PC00235)	Homo sapiens
	HUMAN|HGNC=10258|UniProtKB=P35398	RORA	Nuclear receptor ROR-alpha;RORA;PTN002515192;orthologs	NUCLEAR RECEPTOR ROR-ALPHA (PTHR45805:SF3)	C4 zinc finger nuclear receptor(PC00169)	Homo sapiens
	HUMAN|HGNC=26199|UniProtKB=Q9H079	KATNBL1	KATNB1-like protein 1;KATNBL1;PTN002495036;orthologs	KATNB1-LIKE PROTEIN 1 (PTHR14682:SF1)		Homo sapiens
	HUMAN|HGNC=3811|UniProtKB=P55316	FOXG1	Forkhead box protein G1;FOXG1;PTN002483625;orthologs	FORKHEAD BOX PROTEIN G1 (PTHR46617:SF3)	winged helix/forkhead transcription factor(PC00246)	Homo sapiens
	HUMAN|HGNC=29152|UniProtKB=Q7L804	RAB11FIP2	Rab11 family-interacting protein 2;RAB11FIP2;PTN002496568;orthologs	RAB11 FAMILY-INTERACTING PROTEIN 2 (PTHR15746:SF20)	small GTPase(PC00208)	Homo sapiens
	HUMAN|HGNC=28734|UniProtKB=Q8IWE4	DCUN1D3	DCN1-like protein 3;DCUN1D3;PTN002487212;orthologs	DCN1-LIKE PROTEIN 3 (PTHR12281:SF31)	ubiquitin-protein ligase(PC00234)	Homo sapiens
	HUMAN|HGNC=3326|UniProtKB=P28324	ELK4	ETS domain-containing protein Elk-4;ELK4;PTN002483891;orthologs	ETS DOMAIN-CONTAINING PROTEIN ELK-4 (PTHR11849:SF21)	winged helix/forkhead transcription factor(PC00246)	Homo sapiens
	HUMAN|HGNC=10461|UniProtKB=P30622	CLIP1	CAP-Gly domain-containing linker protein 1;CLIP1;PTN002498107;orthologs	CAP-GLY DOMAIN-CONTAINING LINKER PROTEIN 1 (PTHR18916:SF44)	chaperone(PC00072)	Homo sapiens
	HUMAN|HGNC=1875|UniProtKB=Q9Y281	CFL2	Cofilin-2;CFL2;PTN002484470;orthologs	COFILIN-2 (PTHR11913:SF15)	non-motor actin binding protein(PC00165)	Homo sapiens
	HUMAN|HGNC=19322|UniProtKB=Q8WY54	PPM1E	Protein phosphatase 1E;PPM1E;PTN002492919;orthologs	PROTEIN PHOSPHATASE 1E (PTHR13832:SF535)	protein phosphatase(PC00195)	Homo sapiens
	HUMAN|HGNC=10256|UniProtKB=Q01973	ROR1	Inactive tyrosine-protein kinase transmembrane receptor ROR1;ROR1;PTN002521359;orthologs	INACTIVE TYROSINE-PROTEIN KINASE TRANSMEMBRANE RECEPTOR ROR1 (PTHR24416:SF134)	transmembrane signal receptor(PC00197)	Homo sapiens
	HUMAN|HGNC=7784|UniProtKB=Q12857	NFIA	Nuclear factor 1 A-type;NFIA;PTN002479558;orthologs	NUCLEAR FACTOR 1 A-TYPE (PTHR11492:SF6)	DNA-binding transcription factor(PC00218)	Homo sapiens
	HUMAN|HGNC=17064|UniProtKB=O00472	ELL2	RNA polymerase II elongation factor ELL2;ELL2;PTN002510926;orthologs	RNA POLYMERASE II ELONGATION FACTOR ELL2 (PTHR23288:SF8)	general transcription factor(PC00259)	Homo sapiens
	HUMAN|HGNC=14099|UniProtKB=Q9ULM6	CNOT6	CCR4-NOT transcription complex subunit 6;CNOT6;PTN002486240;orthologs	CCR4-NOT TRANSCRIPTION COMPLEX SUBUNIT 6 (PTHR12121:SF33)	mRNA polyadenylation factor(PC00146)	Homo sapiens
	HUMAN|HGNC=13222|UniProtKB=Q9C0K0	BCL11B	B-cell lymphoma_leukemia 11B;BCL11B;PTN002509576;orthologs	B-CELL LYMPHOMA_LEUKEMIA 11B (PTHR45993:SF4)	C2H2 zinc finger transcription factor(PC00248)	Homo sapiens
	HUMAN|HGNC=9620|UniProtKB=Q12792	TWF1	Twinfilin-1;TWF1;PTN002492611;orthologs	TWINFILIN-1 (PTHR13759:SF8)	non-motor actin binding protein(PC00165)	Homo sapiens
	HUMAN|HGNC=11503|UniProtKB=O43426	SYNJ1	Synaptojanin-1;SYNJ1;PTN002477001;orthologs	SYNAPTOJANIN-1 (PTHR11200:SF158)	phosphatase(PC00181)	Homo sapiens
	HUMAN|HGNC=219|UniProtKB=O15072	ADAMTS3	A disintegrin and metalloproteinase with thrombospondin motifs 3;ADAMTS3;PTN002492509;orthologs	A DISINTEGRIN AND METALLOPROTEINASE WITH THROMBOSPONDIN MOTIFS 3 (PTHR13723:SF158)	metalloprotease(PC00153)	Homo sapiens
	HUMAN|HGNC=22224|UniProtKB=Q6ZMT4	KDM7A	Lysine-specific demethylase 7A;KDM7A;PTN002508490;orthologs	LYSINE-SPECIFIC DEMETHYLASE 7A (PTHR23123:SF15)	histone modifying enzyme(PC00261)	Homo sapiens
	HUMAN|HGNC=19839|UniProtKB=Q96NE9	FRMD6	FERM domain-containing protein 6;FRMD6;PTN002510825;orthologs	FERM DOMAIN-CONTAINING PROTEIN 6 (PTHR13429:SF11)		Homo sapiens
	HUMAN|HGNC=20343|UniProtKB=Q9P0R6	GSKIP	GSK3B-interacting protein;GSKIP;PTN002488369;orthologs	GSK3B-INTERACTING PROTEIN (PTHR12490:SF4)		Homo sapiens
	HUMAN|HGNC=6866|UniProtKB=O95819	MAP4K4	Mitogen-activated protein kinase kinase kinase kinase 4;MAP4K4;PTN002519560;orthologs	MITOGEN-ACTIVATED PROTEIN KINASE KINASE KINASE KINASE 4 (PTHR48015:SF2)	non-receptor serine/threonine protein kinase(PC00167)	Homo sapiens
	HUMAN|HGNC=19364|UniProtKB=Q8IZC4	RTKN2	Rhotekin-2;RTKN2;PTN002502311;orthologs	RHOTEKIN-2 (PTHR21538:SF21)	non-motor actin binding protein(PC00165)	Homo sapiens
	HUMAN|HGNC=17620|UniProtKB=Q9GZM8	NDEL1	Nuclear distribution protein nudE-like 1;NDEL1;PTN002475059;orthologs	NUCLEAR DISTRIBUTION PROTEIN NUDE-LIKE 1 (PTHR10921:SF0)		Homo sapiens
	HUMAN|HGNC=21746|UniProtKB=Q8NE35	CPEB3	Cytoplasmic polyadenylation element-binding protein 3;CPEB3;PTN002488894;orthologs	CYTOPLASMIC POLYADENYLATION ELEMENT-BINDING PROTEIN 3 (PTHR12566:SF7)	mRNA polyadenylation factor(PC00146)	Homo sapiens
	HUMAN|HGNC=14881|UniProtKB=O60315	ZEB2	Zinc finger E-box-binding homeobox 2;ZEB2;PTN002520847;orthologs	ZINC FINGER E-BOX-BINDING HOMEOBOX 2 (PTHR24391:SF11)	C2H2 zinc finger transcription factor(PC00248)	Homo sapiens
	HUMAN|HGNC=6348|UniProtKB=O43474	KLF4	Krueppel-like factor 4;KLF4;PTN002551922;orthologs	KRUEPPEL-LIKE FACTOR 4 (PTHR23235:SF117)	C2H2 zinc finger transcription factor(PC00248)	Homo sapiens
	HUMAN|HGNC=7978|UniProtKB=P04150	NR3C1	Glucocorticoid receptor;NR3C1;PTN002515274;orthologs	GLUCOCORTICOID RECEPTOR (PTHR48092:SF5)	C4 zinc finger nuclear receptor(PC00169)	Homo sapiens
	HUMAN|HGNC=15767|UniProtKB=Q96AC1	FERMT2	Fermitin family homolog 2;FERMT2;PTN002497114;orthologs	FERMITIN FAMILY HOMOLOG 2 (PTHR16160:SF11)		Homo sapiens
	HUMAN|HGNC=5467|UniProtKB=P11717	IGF2R	Cation-independent mannose-6-phosphate receptor;IGF2R;PTN002495428;orthologs	CATION-INDEPENDENT MANNOSE-6-PHOSPHATE RECEPTOR (PTHR15071:SF17)	membrane traffic protein(PC00150)	Homo sapiens
	HUMAN|HGNC=10445|UniProtKB=Q92600	CNOT9	CCR4-NOT transcription complex subunit 9;CNOT9;PTN002487063;orthologs	CCR4-NOT TRANSCRIPTION COMPLEX SUBUNIT 9 (PTHR12262:SF0)		Homo sapiens
	HUMAN|HGNC=20297|UniProtKB=Q96PX8	SLITRK1	SLIT and NTRK-like protein 1;SLITRK1;PTN002519904;orthologs	SLIT AND NTRK-LIKE PROTEIN 1 (PTHR45773:SF7)	transmembrane signal receptor(PC00197)	Homo sapiens
	HUMAN|HGNC=20292|UniProtKB=Q9Y376	CAB39	Calcium-binding protein 39;CAB39;PTN002468781;orthologs	CALCIUM-BINDING PROTEIN 39 (PTHR10182:SF11)		Homo sapiens
	HUMAN|HGNC=28826|UniProtKB=Q6UXN9	WDR82	WD repeat-containing protein 82;WDR82;PTN002500485;orthologs	WD REPEAT-CONTAINING PROTEIN 82 (PTHR19861:SF0)	methyltransferase(PC00155)	Homo sapiens
	HUMAN|HGNC=25997|UniProtKB=Q53TQ3	INO80D	INO80 complex subunit D;INO80D;PTN002497198;orthologs	INO80 COMPLEX SUBUNIT D (PTHR16198:SF2)		Homo sapiens
	HUMAN|HGNC=14065|UniProtKB=Q9UKV0	HDAC9	Histone deacetylase 9;HDAC9;PTN002472086;orthologs	HISTONE DEACETYLASE 9 (PTHR10625:SF41)		Homo sapiens
	HUMAN|HGNC=13128|UniProtKB=Q9Y462	ZNF711	Zinc finger protein 711;ZNF711;PTN002543747;orthologs	HISTONE-LYSINE N-METHYLTRANSFERASE PRDM9-RELATED (PTHR16515:SF10)	C2H2 zinc finger transcription factor(PC00248)	Homo sapiens
	HUMAN|HGNC=10890|UniProtKB=Q9UIU6	SIX4	Homeobox protein SIX4;SIX4;PTN002470544;orthologs	HOMEOBOX PROTEIN SIX4 (PTHR10390:SF36)	homeodomain transcription factor(PC00119)	Homo sapiens
	HUMAN|HGNC=29529|UniProtKB=Q9BZK7	TBL1XR1	F-box-like_WD repeat-containing protein TBL1XR1;TBL1XR1;PTN002504479;orthologs	F-BOX-LIKE_WD REPEAT-CONTAINING PROTEIN TBL1XR1 (PTHR22846:SF40)		Homo sapiens
	HUMAN|HGNC=7153|UniProtKB=Q15546	MMD	Monocyte to macrophage differentiation factor;MMD;PTN002500945;orthologs	MONOCYTE TO MACROPHAGE DIFFERENTIATION FACTOR (PTHR20855:SF26)	G-protein coupled receptor(PC00021)	Homo sapiens
	HUMAN|HGNC=18790|UniProtKB=P42857	NSG1	Neuronal vesicle trafficking-associated protein 1;NSG1;PTN002408238;orthologs	NEURONAL VESICLE TRAFFICKING-ASSOCIATED PROTEIN 1 (PTHR28546:SF3)		Homo sapiens
	HUMAN|HGNC=24086|UniProtKB=Q9NQ94	A1CF	APOBEC1 complementation factor;A1CF;PTN002540668;orthologs	APOBEC1 COMPLEMENTATION FACTOR (PTHR21245:SF8)	RNA metabolism protein(PC00031)	Homo sapiens
	HUMAN|HGNC=29190|UniProtKB=Q9UPQ9	TNRC6B	Trinucleotide repeat-containing gene 6B protein;TNRC6B;PTN002490386;orthologs	TRINUCLEOTIDE REPEAT-CONTAINING GENE 6B PROTEIN (PTHR13020:SF32)	RNA metabolism protein(PC00031)	Homo sapiens
	HUMAN|HGNC=2456|UniProtKB=Q9Y6M4	CSNK1G3	Casein kinase I isoform gamma-3;CSNK1G3;PTN002484384;orthologs	CASEIN KINASE I ISOFORM GAMMA-3 (PTHR11909:SF151)	non-receptor serine/threonine protein kinase(PC00167)	Homo sapiens
	HUMAN|HGNC=28404|UniProtKB=Q6P3S1	DENND1B	DENN domain-containing protein 1B;DENND1B;PTN002491102;orthologs	DENN DOMAIN-CONTAINING PROTEIN 1B (PTHR13196:SF24)		Homo sapiens
	HUMAN|HGNC=9346|UniProtKB=O75626	PRDM1	PR domain zinc finger protein 1;PRDM1;PTN002549107;orthologs	PR DOMAIN ZINC FINGER PROTEIN 1 (PTHR16515:SF63)	C2H2 zinc finger transcription factor(PC00248)	Homo sapiens
	HUMAN|HGNC=10548|UniProtKB=P54253	ATXN1	Ataxin-1;ATXN1;PTN002491539;orthologs	ATAXIN-1 (PTHR13392:SF5)		Homo sapiens
	HUMAN|HGNC=6881|UniProtKB=P45983	MAPK8	Mitogen-activated protein kinase 8;MAPK8;PTN002513983;orthologs	MITOGEN-ACTIVATED PROTEIN KINASE 8 (PTHR24055:SF222)	non-receptor serine/threonine protein kinase(PC00167)	Homo sapiens
	HUMAN|HGNC=19959|UniProtKB=Q9Y4F4	TOGARAM1	TOG array regulator of axonemal microtubules protein 1;TOGARAM1;PTN002502384;orthologs	TOG ARRAY REGULATOR OF AXONEMAL MICROTUBULES PROTEIN 1 (PTHR21567:SF6)	non-motor microtubule binding protein(PC00166)	Homo sapiens
	HUMAN|HGNC=1590|UniProtKB=O96020	CCNE2	G1_S-specific cyclin-E2;CCNE2;PTN002468725;orthologs	G1_S-SPECIFIC CYCLIN-E2 (PTHR10177:SF70)	kinase activator(PC00138)	Homo sapiens
	HUMAN|HGNC=21165|UniProtKB=Q9Y3L5	RAP2C	Ras-related protein Rap-2c;RAP2C;PTN002514600;orthologs	RAS-RELATED PROTEIN RAP-2C (PTHR24070:SF200)	small GTPase(PC00208)	Homo sapiens
	HUMAN|HGNC=9857|UniProtKB=P61224	RAP1B	Ras-related protein Rap-1b;RAP1B;PTN002514618;orthologs	RAS-RELATED PROTEIN RAP-1B-RELATED (PTHR24070:SF393)	small GTPase(PC00208)	Homo sapiens
	HUMAN|HGNC=7765|UniProtKB=P21359	NF1	Neurofibromin;NF1;PTN002468926;orthologs	NEUROFIBROMIN (PTHR10194:SF142)	GTPase-activating protein(PC00257)	Homo sapiens
	HUMAN|HGNC=2904|UniProtKB=Q8TDM6	DLG5	Disks large homolog 5;DLG5;PTN002493217;orthologs	DISKS LARGE HOMOLOG 5 (PTHR46360:SF1)	scaffold/adaptor protein(PC00226)	Homo sapiens
	HUMAN|HGNC=2363|UniProtKB=P46109	CRKL	Crk-like protein;CRKL;PTN002500791;orthologs	CRK-LIKE PROTEIN (PTHR19969:SF5)	scaffold/adaptor protein(PC00226)	Homo sapiens
	HUMAN|HGNC=494|UniProtKB=Q12955	ANK3	Ankyrin-3;ANK3;PTN002556043;orthologs	ANKYRIN-3 (PTHR24133:SF34)	scaffold/adaptor protein(PC00226)	Homo sapiens
	HUMAN|HGNC=10887|UniProtKB=Q15475	SIX1	Homeobox protein SIX1;SIX1;PTN002470529;orthologs	HOMEOBOX PROTEIN SIX1 (PTHR10390:SF13)	homeodomain transcription factor(PC00119)	Homo sapiens
	HUMAN|HGNC=16712|UniProtKB=Q969H0	FBXW7	F-box_WD repeat-containing protein 7;FBXW7;PTN002541352;orthologs	F-BOX_WD REPEAT-CONTAINING PROTEIN 7 (PTHR19849:SF1)	ubiquitin-protein ligase(PC00234)	Homo sapiens
	HUMAN|HGNC=16700|UniProtKB=Q8WW38	ZFPM2	Zinc finger protein ZFPM2;ZFPM2;PTN002490248;orthologs	ZINC FINGER PROTEIN ZFPM2 (PTHR12958:SF5)	transcription cofactor(PC00217)	Homo sapiens
	HUMAN|HGNC=11700|UniProtKB=Q13569	TDG	G_T mismatch-specific thymine DNA glycosylase;TDG;PTN002486505;orthologs	G_T MISMATCH-SPECIFIC THYMINE DNA GLYCOSYLASE (PTHR12159:SF9)	DNA glycosylase(PC00010)	Homo sapiens
Positive regulation of biological process	HUMAN|HGNC=3446|UniProtKB=P11308	ERG	Transcriptional regulator ERG;ERG;PTN002483877;orthologs	TRANSCRIPTIONAL REGULATOR ERG (PTHR11849:SF216)	winged helix/forkhead transcription factor(PC00246)	Homo sapiens
	HUMAN|HGNC=7984|UniProtKB=O00482	NR5A2	Nuclear receptor subfamily 5 group A member 2;NR5A2;PTN002515300;orthologs	NUCLEAR RECEPTOR SUBFAMILY 5 GROUP A MEMBER 2 (PTHR24086:SF18)	C4 zinc finger nuclear receptor(PC00169)	Homo sapiens
	HUMAN|HGNC=2082|UniProtKB=O15516	CLOCK	Circadian locomoter output cycles protein kaput;CLOCK;PTN002507168;orthologs	CIRCADIAN LOCOMOTER OUTPUT CYCLES PROTEIN KAPUT (PTHR46055:SF2)		Homo sapiens
	HUMAN|HGNC=8761|UniProtKB=Q9BUL8	PDCD10	Programmed cell death protein 10;PDCD10;PTN002491198;orthologs	PROGRAMMED CELL DEATH PROTEIN 10 (PTHR13250:SF1)		Homo sapiens
	HUMAN|HGNC=15514|UniProtKB=Q13492	PICALM	Phosphatidylinositol-binding clathrin assembly protein;PICALM;PTN002505997;orthologs	PHOSPHATIDYLINOSITOL-BINDING CLATHRIN ASSEMBLY PROTEIN (PTHR22951:SF16)	vesicle coat protein(PC00235)	Homo sapiens
	HUMAN|HGNC=10258|UniProtKB=P35398	RORA	Nuclear receptor ROR-alpha;RORA;PTN002515192;orthologs	NUCLEAR RECEPTOR ROR-ALPHA (PTHR45805:SF3)	C4 zinc finger nuclear receptor(PC00169)	Homo sapiens
	HUMAN|HGNC=26199|UniProtKB=Q9H079	KATNBL1	KATNB1-like protein 1;KATNBL1;PTN002495036;orthologs	KATNB1-LIKE PROTEIN 1 (PTHR14682:SF1)		Homo sapiens
	HUMAN|HGNC=3811|UniProtKB=P55316	FOXG1	Forkhead box protein G1;FOXG1;PTN002483625;orthologs	FORKHEAD BOX PROTEIN G1 (PTHR46617:SF3)	winged helix/forkhead transcription factor(PC00246)	Homo sapiens
	HUMAN|HGNC=29152|UniProtKB=Q7L804	RAB11FIP2	Rab11 family-interacting protein 2;RAB11FIP2;PTN002496568;orthologs	RAB11 FAMILY-INTERACTING PROTEIN 2 (PTHR15746:SF20)	small GTPase(PC00208)	Homo sapiens
	HUMAN|HGNC=28734|UniProtKB=Q8IWE4	DCUN1D3	DCN1-like protein 3;DCUN1D3;PTN002487212;orthologs	DCN1-LIKE PROTEIN 3 (PTHR12281:SF31)	ubiquitin-protein ligase(PC00234)	Homo sapiens
	HUMAN|HGNC=3326|UniProtKB=P28324	ELK4	ETS domain-containing protein Elk-4;ELK4;PTN002483891;orthologs	ETS DOMAIN-CONTAINING PROTEIN ELK-4 (PTHR11849:SF21)	winged helix/forkhead transcription factor(PC00246)	Homo sapiens
	HUMAN|HGNC=10461|UniProtKB=P30622	CLIP1	CAP-Gly domain-containing linker protein 1;CLIP1;PTN002498107;orthologs	CAP-GLY DOMAIN-CONTAINING LINKER PROTEIN 1 (PTHR18916:SF44)	chaperone(PC00072)	Homo sapiens
	HUMAN|HGNC=1875|UniProtKB=Q9Y281	CFL2	Cofilin-2;CFL2;PTN002484470;orthologs	COFILIN-2 (PTHR11913:SF15)	non-motor actin binding protein(PC00165)	Homo sapiens
	HUMAN|HGNC=19322|UniProtKB=Q8WY54	PPM1E	Protein phosphatase 1E;PPM1E;PTN002492919;orthologs	PROTEIN PHOSPHATASE 1E (PTHR13832:SF535)	protein phosphatase(PC00195)	Homo sapiens
	HUMAN|HGNC=10256|UniProtKB=Q01973	ROR1	Inactive tyrosine-protein kinase transmembrane receptor ROR1;ROR1;PTN002521359;orthologs	INACTIVE TYROSINE-PROTEIN KINASE TRANSMEMBRANE RECEPTOR ROR1 (PTHR24416:SF134)	transmembrane signal receptor(PC00197)	Homo sapiens
	HUMAN|HGNC=7784|UniProtKB=Q12857	NFIA	Nuclear factor 1 A-type;NFIA;PTN002479558;orthologs	NUCLEAR FACTOR 1 A-TYPE (PTHR11492:SF6)	DNA-binding transcription factor(PC00218)	Homo sapiens
	HUMAN|HGNC=17064|UniProtKB=O00472	ELL2	RNA polymerase II elongation factor ELL2;ELL2;PTN002510926;orthologs	RNA POLYMERASE II ELONGATION FACTOR ELL2 (PTHR23288:SF8)	general transcription factor(PC00259)	Homo sapiens
	HUMAN|HGNC=14099|UniProtKB=Q9ULM6	CNOT6	CCR4-NOT transcription complex subunit 6;CNOT6;PTN002486240;orthologs	CCR4-NOT TRANSCRIPTION COMPLEX SUBUNIT 6 (PTHR12121:SF33)	mRNA polyadenylation factor(PC00146)	Homo sapiens
	HUMAN|HGNC=13222|UniProtKB=Q9C0K0	BCL11B	B-cell lymphoma_leukemia 11B;BCL11B;PTN002509576;orthologs	B-CELL LYMPHOMA_LEUKEMIA 11B (PTHR45993:SF4)	C2H2 zinc finger transcription factor(PC00248)	Homo sapiens
	HUMAN|HGNC=9620|UniProtKB=Q12792	TWF1	Twinfilin-1;TWF1;PTN002492611;orthologs	TWINFILIN-1 (PTHR13759:SF8)	non-motor actin binding protein(PC00165)	Homo sapiens
	HUMAN|HGNC=11503|UniProtKB=O43426	SYNJ1	Synaptojanin-1;SYNJ1;PTN002477001;orthologs	SYNAPTOJANIN-1 (PTHR11200:SF158)	phosphatase(PC00181)	Homo sapiens
	HUMAN|HGNC=219|UniProtKB=O15072	ADAMTS3	A disintegrin and metalloproteinase with thrombospondin motifs 3;ADAMTS3;PTN002492509;orthologs	A DISINTEGRIN AND METALLOPROTEINASE WITH THROMBOSPONDIN MOTIFS 3 (PTHR13723:SF158)	metalloprotease(PC00153)	Homo sapiens
	HUMAN|HGNC=22224|UniProtKB=Q6ZMT4	KDM7A	Lysine-specific demethylase 7A;KDM7A;PTN002508490;orthologs	LYSINE-SPECIFIC DEMETHYLASE 7A (PTHR23123:SF15)	histone modifying enzyme(PC00261)	Homo sapiens
	HUMAN|HGNC=19839|UniProtKB=Q96NE9	FRMD6	FERM domain-containing protein 6;FRMD6;PTN002510825;orthologs	FERM DOMAIN-CONTAINING PROTEIN 6 (PTHR13429:SF11)		Homo sapiens
	HUMAN|HGNC=9414|UniProtKB=Q13976	PRKG1	cGMP-dependent protein kinase 1;PRKG1;PTN002519366;orthologs	SUBFAMILY NOT NAMED (PTHR24353:SF68)	non-receptor serine/threonine protein kinase(PC00167)	Homo sapiens
	HUMAN|HGNC=20343|UniProtKB=Q9P0R6	GSKIP	GSK3B-interacting protein;GSKIP;PTN002488369;orthologs	GSK3B-INTERACTING PROTEIN (PTHR12490:SF4)		Homo sapiens
	HUMAN|HGNC=6866|UniProtKB=O95819	MAP4K4	Mitogen-activated protein kinase kinase kinase kinase 4;MAP4K4;PTN002519560;orthologs	MITOGEN-ACTIVATED PROTEIN KINASE KINASE KINASE KINASE 4 (PTHR48015:SF2)	non-receptor serine/threonine protein kinase(PC00167)	Homo sapiens
	HUMAN|HGNC=19364|UniProtKB=Q8IZC4	RTKN2	Rhotekin-2;RTKN2;PTN002502311;orthologs	RHOTEKIN-2 (PTHR21538:SF21)	non-motor actin binding protein(PC00165)	Homo sapiens
	HUMAN|HGNC=17620|UniProtKB=Q9GZM8	NDEL1	Nuclear distribution protein nudE-like 1;NDEL1;PTN002475059;orthologs	NUCLEAR DISTRIBUTION PROTEIN NUDE-LIKE 1 (PTHR10921:SF0)		Homo sapiens
	HUMAN|HGNC=21746|UniProtKB=Q8NE35	CPEB3	Cytoplasmic polyadenylation element-binding protein 3;CPEB3;PTN002488894;orthologs	CYTOPLASMIC POLYADENYLATION ELEMENT-BINDING PROTEIN 3 (PTHR12566:SF7)	mRNA polyadenylation factor(PC00146)	Homo sapiens
	HUMAN|HGNC=14881|UniProtKB=O60315	ZEB2	Zinc finger E-box-binding homeobox 2;ZEB2;PTN002520847;orthologs	ZINC FINGER E-BOX-BINDING HOMEOBOX 2 (PTHR24391:SF11)	C2H2 zinc finger transcription factor(PC00248)	Homo sapiens
	HUMAN|HGNC=6348|UniProtKB=O43474	KLF4	Krueppel-like factor 4;KLF4;PTN002551922;orthologs	KRUEPPEL-LIKE FACTOR 4 (PTHR23235:SF117)	C2H2 zinc finger transcription factor(PC00248)	Homo sapiens
	HUMAN|HGNC=7978|UniProtKB=P04150	NR3C1	Glucocorticoid receptor;NR3C1;PTN002515274;orthologs	GLUCOCORTICOID RECEPTOR (PTHR48092:SF5)	C4 zinc finger nuclear receptor(PC00169)	Homo sapiens
	HUMAN|HGNC=15767|UniProtKB=Q96AC1	FERMT2	Fermitin family homolog 2;FERMT2;PTN002497114;orthologs	FERMITIN FAMILY HOMOLOG 2 (PTHR16160:SF11)		Homo sapiens
	HUMAN|HGNC=5467|UniProtKB=P11717	IGF2R	Cation-independent mannose-6-phosphate receptor;IGF2R;PTN002495428;orthologs	CATION-INDEPENDENT MANNOSE-6-PHOSPHATE RECEPTOR (PTHR15071:SF17)	membrane traffic protein(PC00150)	Homo sapiens
	HUMAN|HGNC=10445|UniProtKB=Q92600	CNOT9	CCR4-NOT transcription complex subunit 9;CNOT9;PTN002487063;orthologs	CCR4-NOT TRANSCRIPTION COMPLEX SUBUNIT 9 (PTHR12262:SF0)		Homo sapiens
	HUMAN|HGNC=20297|UniProtKB=Q96PX8	SLITRK1	SLIT and NTRK-like protein 1;SLITRK1;PTN002519904;orthologs	SLIT AND NTRK-LIKE PROTEIN 1 (PTHR45773:SF7)	transmembrane signal receptor(PC00197)	Homo sapiens
	HUMAN|HGNC=20292|UniProtKB=Q9Y376	CAB39	Calcium-binding protein 39;CAB39;PTN002468781;orthologs	CALCIUM-BINDING PROTEIN 39 (PTHR10182:SF11)		Homo sapiens
	HUMAN|HGNC=28826|UniProtKB=Q6UXN9	WDR82	WD repeat-containing protein 82;WDR82;PTN002500485;orthologs	WD REPEAT-CONTAINING PROTEIN 82 (PTHR19861:SF0)	methyltransferase(PC00155)	Homo sapiens
	HUMAN|HGNC=25997|UniProtKB=Q53TQ3	INO80D	INO80 complex subunit D;INO80D;PTN002497198;orthologs	INO80 COMPLEX SUBUNIT D (PTHR16198:SF2)		Homo sapiens
	HUMAN|HGNC=14065|UniProtKB=Q9UKV0	HDAC9	Histone deacetylase 9;HDAC9;PTN002472086;orthologs	HISTONE DEACETYLASE 9 (PTHR10625:SF41)		Homo sapiens
	HUMAN|HGNC=13128|UniProtKB=Q9Y462	ZNF711	Zinc finger protein 711;ZNF711;PTN002543747;orthologs	HISTONE-LYSINE N-METHYLTRANSFERASE PRDM9-RELATED (PTHR16515:SF10)	C2H2 zinc finger transcription factor(PC00248)	Homo sapiens
	HUMAN|HGNC=10890|UniProtKB=Q9UIU6	SIX4	Homeobox protein SIX4;SIX4;PTN002470544;orthologs	HOMEOBOX PROTEIN SIX4 (PTHR10390:SF36)	homeodomain transcription factor(PC00119)	Homo sapiens
	HUMAN|HGNC=29529|UniProtKB=Q9BZK7	TBL1XR1	F-box-like_WD repeat-containing protein TBL1XR1;TBL1XR1;PTN002504479;orthologs	F-BOX-LIKE_WD REPEAT-CONTAINING PROTEIN TBL1XR1 (PTHR22846:SF40)		Homo sapiens
	HUMAN|HGNC=7153|UniProtKB=Q15546	MMD	Monocyte to macrophage differentiation factor;MMD;PTN002500945;orthologs	MONOCYTE TO MACROPHAGE DIFFERENTIATION FACTOR (PTHR20855:SF26)	G-protein coupled receptor(PC00021)	Homo sapiens
	HUMAN|HGNC=18790|UniProtKB=P42857	NSG1	Neuronal vesicle trafficking-associated protein 1;NSG1;PTN002408238;orthologs	NEURONAL VESICLE TRAFFICKING-ASSOCIATED PROTEIN 1 (PTHR28546:SF3)		Homo sapiens
	HUMAN|HGNC=24086|UniProtKB=Q9NQ94	A1CF	APOBEC1 complementation factor;A1CF;PTN002540668;orthologs	APOBEC1 COMPLEMENTATION FACTOR (PTHR21245:SF8)	RNA metabolism protein(PC00031)	Homo sapiens
	HUMAN|HGNC=29190|UniProtKB=Q9UPQ9	TNRC6B	Trinucleotide repeat-containing gene 6B protein;TNRC6B;PTN002490386;orthologs	TRINUCLEOTIDE REPEAT-CONTAINING GENE 6B PROTEIN (PTHR13020:SF32)	RNA metabolism protein(PC00031)	Homo sapiens
	HUMAN|HGNC=2456|UniProtKB=Q9Y6M4	CSNK1G3	Casein kinase I isoform gamma-3;CSNK1G3;PTN002484384;orthologs	CASEIN KINASE I ISOFORM GAMMA-3 (PTHR11909:SF151)	non-receptor serine/threonine protein kinase(PC00167)	Homo sapiens
	HUMAN|HGNC=28404|UniProtKB=Q6P3S1	DENND1B	DENN domain-containing protein 1B;DENND1B;PTN002491102;orthologs	DENN DOMAIN-CONTAINING PROTEIN 1B (PTHR13196:SF24)		Homo sapiens
	HUMAN|HGNC=9346|UniProtKB=O75626	PRDM1	PR domain zinc finger protein 1;PRDM1;PTN002549107;orthologs	PR DOMAIN ZINC FINGER PROTEIN 1 (PTHR16515:SF63)	C2H2 zinc finger transcription factor(PC00248)	Homo sapiens
	HUMAN|HGNC=10548|UniProtKB=P54253	ATXN1	Ataxin-1;ATXN1;PTN002491539;orthologs	ATAXIN-1 (PTHR13392:SF5)		Homo sapiens
	HUMAN|HGNC=6881|UniProtKB=P45983	MAPK8	Mitogen-activated protein kinase 8;MAPK8;PTN002513983;orthologs	MITOGEN-ACTIVATED PROTEIN KINASE 8 (PTHR24055:SF222)	non-receptor serine/threonine protein kinase(PC00167)	Homo sapiens
	HUMAN|HGNC=19959|UniProtKB=Q9Y4F4	TOGARAM1	TOG array regulator of axonemal microtubules protein 1;TOGARAM1;PTN002502384;orthologs	TOG ARRAY REGULATOR OF AXONEMAL MICROTUBULES PROTEIN 1 (PTHR21567:SF6)	non-motor microtubule binding protein(PC00166)	Homo sapiens
	HUMAN|HGNC=1590|UniProtKB=O96020	CCNE2	G1_S-specific cyclin-E2;CCNE2;PTN002468725;orthologs	G1_S-SPECIFIC CYCLIN-E2 (PTHR10177:SF70)	kinase activator(PC00138)	Homo sapiens
	HUMAN|HGNC=21165|UniProtKB=Q9Y3L5	RAP2C	Ras-related protein Rap-2c;RAP2C;PTN002514600;orthologs	RAS-RELATED PROTEIN RAP-2C (PTHR24070:SF200)	small GTPase(PC00208)	Homo sapiens
	HUMAN|HGNC=9857|UniProtKB=P61224	RAP1B	Ras-related protein Rap-1b;RAP1B;PTN002514618;orthologs	RAS-RELATED PROTEIN RAP-1B-RELATED (PTHR24070:SF393)	small GTPase(PC00208)	Homo sapiens
	HUMAN|HGNC=7765|UniProtKB=P21359	NF1	Neurofibromin;NF1;PTN002468926;orthologs	NEUROFIBROMIN (PTHR10194:SF142)	GTPase-activating protein(PC00257)	Homo sapiens
	HUMAN|HGNC=29174|UniProtKB=Q2M389	WASHC4	WASH complex subunit 4;WASHC4;PTN002526656;orthologs	WASH COMPLEX SUBUNIT 4 (PTHR31409:SF0)		Homo sapiens
	HUMAN|HGNC=2904|UniProtKB=Q8TDM6	DLG5	Disks large homolog 5;DLG5;PTN002493217;orthologs	DISKS LARGE HOMOLOG 5 (PTHR46360:SF1)	scaffold/adaptor protein(PC00226)	Homo sapiens
	HUMAN|HGNC=2363|UniProtKB=P46109	CRKL	Crk-like protein;CRKL;PTN002500791;orthologs	CRK-LIKE PROTEIN (PTHR19969:SF5)	scaffold/adaptor protein(PC00226)	Homo sapiens
	HUMAN|HGNC=494|UniProtKB=Q12955	ANK3	Ankyrin-3;ANK3;PTN002556043;orthologs	ANKYRIN-3 (PTHR24133:SF34)	scaffold/adaptor protein(PC00226)	Homo sapiens
	HUMAN|HGNC=10887|UniProtKB=Q15475	SIX1	Homeobox protein SIX1;SIX1;PTN002470529;orthologs	HOMEOBOX PROTEIN SIX1 (PTHR10390:SF13)	homeodomain transcription factor(PC00119)	Homo sapiens
	HUMAN|HGNC=16712|UniProtKB=Q969H0	FBXW7	F-box_WD repeat-containing protein 7;FBXW7;PTN002541352;orthologs	F-BOX_WD REPEAT-CONTAINING PROTEIN 7 (PTHR19849:SF1)	ubiquitin-protein ligase(PC00234)	Homo sapiens
	HUMAN|HGNC=16700|UniProtKB=Q8WW38	ZFPM2	Zinc finger protein ZFPM2;ZFPM2;PTN002490248;orthologs	ZINC FINGER PROTEIN ZFPM2 (PTHR12958:SF5)	transcription cofactor(PC00217)	Homo sapiens
	HUMAN|HGNC=11700|UniProtKB=Q13569	TDG	G_T mismatch-specific thymine DNA glycosylase;TDG;PTN002486505;orthologs	G_T MISMATCH-SPECIFIC THYMINE DNA GLYCOSYLASE (PTHR12159:SF9)	DNA glycosylase(PC00010)	Homo sapiens

## Sheet: CC
Gene lists for GO cellular component terms: GO analysis of putative target genes shared between 2-3 miRNAs
Cellular component GO term	Gene ID	Gene symbol	Gene name	PANTHER family/subfamily	PANTHER protein class	Species
CCR4-NOT complex	HUMAN|HGNC=14099|UniProtKB=Q9ULM6	CNOT6	CCR4-NOT transcription complex subunit 6;CNOT6;PTN002486240;orthologs	CCR4-NOT TRANSCRIPTION COMPLEX SUBUNIT 6 (PTHR12121:SF33)	mRNA polyadenylation factor(PC00146)	Homo sapiens
	HUMAN|HGNC=21746|UniProtKB=Q8NE35	CPEB3	Cytoplasmic polyadenylation element-binding protein 3;CPEB3;PTN002488894;orthologs	CYTOPLASMIC POLYADENYLATION ELEMENT-BINDING PROTEIN 3 (PTHR12566:SF7)	mRNA polyadenylation factor(PC00146)	Homo sapiens
	HUMAN|HGNC=10445|UniProtKB=Q92600	CNOT9	CCR4-NOT transcription complex subunit 9;CNOT9;PTN002487063;orthologs	CCR4-NOT TRANSCRIPTION COMPLEX SUBUNIT 9 (PTHR12262:SF0)		Homo sapiens
Node of Ranvier	HUMAN|HGNC=10588|UniProtKB=Q99250	SCN2A	Sodium channel protein type 2 subunit alpha;SCN2A;PTN002467440;orthologs	SODIUM CHANNEL PROTEIN TYPE 2 SUBUNIT ALPHA-RELATED (PTHR45628:SF26)	voltage-gated ion channel(PC00241)	Homo sapiens
	HUMAN|HGNC=10596|UniProtKB=Q9UQD0	SCN8A	Sodium channel protein type 8 subunit alpha;SCN8A;PTN002467437;orthologs	SODIUM CHANNEL PROTEIN TYPE 8 SUBUNIT ALPHA (PTHR45628:SF29)	voltage-gated ion channel(PC00241)	Homo sapiens
	HUMAN|HGNC=494|UniProtKB=Q12955	ANK3	Ankyrin-3;ANK3;PTN002556043;orthologs	ANKYRIN-3 (PTHR24133:SF34)	scaffold/adaptor protein(PC00226)	Homo sapiens
Nucleoplasm	HUMAN|HGNC=7886|UniProtKB=P51513	NOVA1	RNA-binding protein Nova-1;NOVA1;PTN002469758;orthologs	RNA-BINDING PROTEIN NOVA-1 (PTHR10288:SF229)	RNA metabolism protein(PC00031)	Homo sapiens
	HUMAN|HGNC=3446|UniProtKB=P11308	ERG	Transcriptional regulator ERG;ERG;PTN002483877;orthologs	TRANSCRIPTIONAL REGULATOR ERG (PTHR11849:SF216)	winged helix/forkhead transcription factor(PC00246)	Homo sapiens
	HUMAN|HGNC=7984|UniProtKB=O00482	NR5A2	Nuclear receptor subfamily 5 group A member 2;NR5A2;PTN002515300;orthologs	NUCLEAR RECEPTOR SUBFAMILY 5 GROUP A MEMBER 2 (PTHR24086:SF18)	C4 zinc finger nuclear receptor(PC00169)	Homo sapiens
	HUMAN|HGNC=2082|UniProtKB=O15516	CLOCK	Circadian locomoter output cycles protein kaput;CLOCK;PTN002507168;orthologs	CIRCADIAN LOCOMOTER OUTPUT CYCLES PROTEIN KAPUT (PTHR46055:SF2)		Homo sapiens
	HUMAN|HGNC=10258|UniProtKB=P35398	RORA	Nuclear receptor ROR-alpha;RORA;PTN002515192;orthologs	NUCLEAR RECEPTOR ROR-ALPHA (PTHR45805:SF3)	C4 zinc finger nuclear receptor(PC00169)	Homo sapiens
	HUMAN|HGNC=24238|UniProtKB=Q5VT06	CEP350	Centrosome-associated protein 350;CEP350;PTN002493484;orthologs	CENTROSOME-ASSOCIATED PROTEIN 350 (PTHR13958:SF4)	non-motor microtubule binding protein(PC00166)	Homo sapiens
	HUMAN|HGNC=26199|UniProtKB=Q9H079	KATNBL1	KATNB1-like protein 1;KATNBL1;PTN002495036;orthologs	KATNB1-LIKE PROTEIN 1 (PTHR14682:SF1)		Homo sapiens
	HUMAN|HGNC=3811|UniProtKB=P55316	FOXG1	Forkhead box protein G1;FOXG1;PTN002483625;orthologs	FORKHEAD BOX PROTEIN G1 (PTHR46617:SF3)	winged helix/forkhead transcription factor(PC00246)	Homo sapiens
	HUMAN|HGNC=29152|UniProtKB=Q7L804	RAB11FIP2	Rab11 family-interacting protein 2;RAB11FIP2;PTN002496568;orthologs	RAB11 FAMILY-INTERACTING PROTEIN 2 (PTHR15746:SF20)	small GTPase(PC00208)	Homo sapiens
	HUMAN|HGNC=28734|UniProtKB=Q8IWE4	DCUN1D3	DCN1-like protein 3;DCUN1D3;PTN002487212;orthologs	DCN1-LIKE PROTEIN 3 (PTHR12281:SF31)	ubiquitin-protein ligase(PC00234)	Homo sapiens
	HUMAN|HGNC=13652|UniProtKB=A6H8Y1	BDP1	Transcription factor TFIIIB component B'' homolog;BDP1;PTN002505638;orthologs	TRANSCRIPTION FACTOR TFIIIB COMPONENT B'' HOMOLOG (PTHR22929:SF0)	general transcription factor(PC00259)	Homo sapiens
	HUMAN|HGNC=3326|UniProtKB=P28324	ELK4	ETS domain-containing protein Elk-4;ELK4;PTN002483891;orthologs	ETS DOMAIN-CONTAINING PROTEIN ELK-4 (PTHR11849:SF21)	winged helix/forkhead transcription factor(PC00246)	Homo sapiens
	HUMAN|HGNC=19322|UniProtKB=Q8WY54	PPM1E	Protein phosphatase 1E;PPM1E;PTN002492919;orthologs	PROTEIN PHOSPHATASE 1E (PTHR13832:SF535)	protein phosphatase(PC00195)	Homo sapiens
	HUMAN|HGNC=7784|UniProtKB=Q12857	NFIA	Nuclear factor 1 A-type;NFIA;PTN002479558;orthologs	NUCLEAR FACTOR 1 A-TYPE (PTHR11492:SF6)	DNA-binding transcription factor(PC00218)	Homo sapiens
	HUMAN|HGNC=17064|UniProtKB=O00472	ELL2	RNA polymerase II elongation factor ELL2;ELL2;PTN002510926;orthologs	RNA POLYMERASE II ELONGATION FACTOR ELL2 (PTHR23288:SF8)	general transcription factor(PC00259)	Homo sapiens
	HUMAN|HGNC=689|UniProtKB=Q9Y4X5	ARIH1	E3 ubiquitin-protein ligase ARIH1;ARIH1;PTN002481780;orthologs	E3 UBIQUITIN-PROTEIN LIGASE ARIH1 (PTHR11685:SF212)	ubiquitin-protein ligase(PC00234)	Homo sapiens
	HUMAN|HGNC=18595|UniProtKB=Q96JB3	HIC2	Hypermethylated in cancer 2 protein;HIC2;PTN002553464;orthologs	HYPERMETHYLATED IN CANCER 2 PROTEIN (PTHR24399:SF27)	C2H2 zinc finger transcription factor(PC00248)	Homo sapiens
	HUMAN|HGNC=22224|UniProtKB=Q6ZMT4	KDM7A	Lysine-specific demethylase 7A;KDM7A;PTN002508490;orthologs	LYSINE-SPECIFIC DEMETHYLASE 7A (PTHR23123:SF15)	histone modifying enzyme(PC00261)	Homo sapiens
	HUMAN|HGNC=9414|UniProtKB=Q13976	PRKG1	cGMP-dependent protein kinase 1;PRKG1;PTN002519366;orthologs	SUBFAMILY NOT NAMED (PTHR24353:SF68)	non-receptor serine/threonine protein kinase(PC00167)	Homo sapiens
	HUMAN|HGNC=30953|UniProtKB=Q96DT7	ZBTB10	Zinc finger and BTB domain-containing protein 10;ZBTB10;PTN002521264;orthologs	ZINC FINGER AND BTB DOMAIN-CONTAINING PROTEIN 10 (PTHR24414:SF27)	non-motor actin binding protein(PC00165)	Homo sapiens
	HUMAN|HGNC=21746|UniProtKB=Q8NE35	CPEB3	Cytoplasmic polyadenylation element-binding protein 3;CPEB3;PTN002488894;orthologs	CYTOPLASMIC POLYADENYLATION ELEMENT-BINDING PROTEIN 3 (PTHR12566:SF7)	mRNA polyadenylation factor(PC00146)	Homo sapiens
	HUMAN|HGNC=20418|UniProtKB=Q9NTI5	PDS5B	Sister chromatid cohesion protein PDS5 homolog B;PDS5B;PTN002489263;orthologs	SISTER CHROMATID COHESION PROTEIN PDS5 HOMOLOG B (PTHR12663:SF1)	chromatin/chromatin-binding, or -regulatory protein(PC00077)	Homo sapiens
	HUMAN|HGNC=14881|UniProtKB=O60315	ZEB2	Zinc finger E-box-binding homeobox 2;ZEB2;PTN002520847;orthologs	ZINC FINGER E-BOX-BINDING HOMEOBOX 2 (PTHR24391:SF11)	C2H2 zinc finger transcription factor(PC00248)	Homo sapiens
	HUMAN|HGNC=6348|UniProtKB=O43474	KLF4	Krueppel-like factor 4;KLF4;PTN002551922;orthologs	KRUEPPEL-LIKE FACTOR 4 (PTHR23235:SF117)	C2H2 zinc finger transcription factor(PC00248)	Homo sapiens
	HUMAN|HGNC=7978|UniProtKB=P04150	NR3C1	Glucocorticoid receptor;NR3C1;PTN002515274;orthologs	GLUCOCORTICOID RECEPTOR (PTHR48092:SF5)	C4 zinc finger nuclear receptor(PC00169)	Homo sapiens
	HUMAN|HGNC=15767|UniProtKB=Q96AC1	FERMT2	Fermitin family homolog 2;FERMT2;PTN002497114;orthologs	FERMITIN FAMILY HOMOLOG 2 (PTHR16160:SF11)		Homo sapiens
	HUMAN|HGNC=14873|UniProtKB=Q9P0K7	RAI14	Ankycorbin;RAI14;PTN002516392;orthologs	ANKYCORBIN (PTHR24129:SF0)		Homo sapiens
	HUMAN|HGNC=28826|UniProtKB=Q6UXN9	WDR82	WD repeat-containing protein 82;WDR82;PTN002500485;orthologs	WD REPEAT-CONTAINING PROTEIN 82 (PTHR19861:SF0)	methyltransferase(PC00155)	Homo sapiens
	HUMAN|HGNC=25997|UniProtKB=Q53TQ3	INO80D	INO80 complex subunit D;INO80D;PTN002497198;orthologs	INO80 COMPLEX SUBUNIT D (PTHR16198:SF2)		Homo sapiens
	HUMAN|HGNC=14065|UniProtKB=Q9UKV0	HDAC9	Histone deacetylase 9;HDAC9;PTN002472086;orthologs	HISTONE DEACETYLASE 9 (PTHR10625:SF41)		Homo sapiens
	HUMAN|HGNC=29529|UniProtKB=Q9BZK7	TBL1XR1	F-box-like_WD repeat-containing protein TBL1XR1;TBL1XR1;PTN002504479;orthologs	F-BOX-LIKE_WD REPEAT-CONTAINING PROTEIN TBL1XR1 (PTHR22846:SF40)		Homo sapiens
	HUMAN|HGNC=24086|UniProtKB=Q9NQ94	A1CF	APOBEC1 complementation factor;A1CF;PTN002540668;orthologs	APOBEC1 COMPLEMENTATION FACTOR (PTHR21245:SF8)	RNA metabolism protein(PC00031)	Homo sapiens
	HUMAN|HGNC=9649|UniProtKB=Q99952	BDP1	Tyrosine-protein phosphatase non-receptor type 18;PTPN18;PTN002498794;orthologs	TYROSINE-PROTEIN PHOSPHATASE NON-RECEPTOR TYPE 18 (PTHR45983:SF4)		Homo sapiens
	HUMAN|HGNC=29190|UniProtKB=Q9UPQ9	TNRC6B	Trinucleotide repeat-containing gene 6B protein;TNRC6B;PTN002490386;orthologs	TRINUCLEOTIDE REPEAT-CONTAINING GENE 6B PROTEIN (PTHR13020:SF32)	RNA metabolism protein(PC00031)	Homo sapiens
	HUMAN|HGNC=28404|UniProtKB=Q6P3S1	DENND1B	DENN domain-containing protein 1B;DENND1B;PTN002491102;orthologs	DENN DOMAIN-CONTAINING PROTEIN 1B (PTHR13196:SF24)		Homo sapiens
	HUMAN|HGNC=9346|UniProtKB=O75626	PRDM1	PR domain zinc finger protein 1;PRDM1;PTN002549107;orthologs	PR DOMAIN ZINC FINGER PROTEIN 1 (PTHR16515:SF63)	C2H2 zinc finger transcription factor(PC00248)	Homo sapiens
	HUMAN|HGNC=10548|UniProtKB=P54253	ATXN1	Ataxin-1;ATXN1;PTN002491539;orthologs	ATAXIN-1 (PTHR13392:SF5)		Homo sapiens
	HUMAN|HGNC=6881|UniProtKB=P45983	MAPK8	Mitogen-activated protein kinase 8;MAPK8;PTN002513983;orthologs	MITOGEN-ACTIVATED PROTEIN KINASE 8 (PTHR24055:SF222)	non-receptor serine/threonine protein kinase(PC00167)	Homo sapiens
	HUMAN|HGNC=30988|UniProtKB=Q6ZN30	BNC2	Zinc finger protein basonuclin-2;BNC2;PTN002495367;orthologs	ZINC FINGER PROTEIN BASONUCLIN-2 (PTHR15021:SF2)	zinc finger transcription factor(PC00244)	Homo sapiens
	HUMAN|HGNC=17634|UniProtKB=Q7Z417	NUFIP2	FMR1-interacting protein NUFIP2;NUFIP2;PTN002523814;orthologs	FMR1-INTERACTING PROTEIN NUFIP2 (PTHR28333:SF2)		Homo sapiens
	HUMAN|HGNC=30626|UniProtKB=Q96MU7	YTHDC1	YTH domain-containing protein 1;YTHDC1;PTN002487700;orthologs	YTH DOMAIN-CONTAINING PROTEIN 1 (PTHR12357:SF3)	RNA metabolism protein(PC00031)	Homo sapiens
	HUMAN|HGNC=25768|UniProtKB=Q96BU1	S100PBP	S100P-binding protein;S100PBP;PTN002494697;orthologs	S100P-BINDING PROTEIN (PTHR14455:SF0)		Homo sapiens
	HUMAN|HGNC=1590|UniProtKB=O96020	CCNE2	G1_S-specific cyclin-E2;CCNE2;PTN002468725;orthologs	G1_S-SPECIFIC CYCLIN-E2 (PTHR10177:SF70)	kinase activator(PC00138)	Homo sapiens
	HUMAN|HGNC=7765|UniProtKB=P21359	NF1	Neurofibromin;NF1;PTN002468926;orthologs	NEUROFIBROMIN (PTHR10194:SF142)	GTPase-activating protein(PC00257)	Homo sapiens
	HUMAN|HGNC=29174|UniProtKB=Q2M389	WASHC4	WASH complex subunit 4;WASHC4;PTN002526656;orthologs	WASH COMPLEX SUBUNIT 4 (PTHR31409:SF0)		Homo sapiens
	HUMAN|HGNC=2363|UniProtKB=P46109	CRKL	Crk-like protein;CRKL;PTN002500791;orthologs	CRK-LIKE PROTEIN (PTHR19969:SF5)	scaffold/adaptor protein(PC00226)	Homo sapiens
	HUMAN|HGNC=20564|UniProtKB=Q9NUK0	MBNL3	Muscleblind-like protein 3;MBNL3;PTN002489376;orthologs	MUSCLEBLIND-LIKE PROTEIN 3 (PTHR12675:SF3)	RNA splicing factor(PC00148)	Homo sapiens
	HUMAN|HGNC=10887|UniProtKB=Q15475	SIX1	Homeobox protein SIX1;SIX1;PTN002470529;orthologs	HOMEOBOX PROTEIN SIX1 (PTHR10390:SF13)	homeodomain transcription factor(PC00119)	Homo sapiens
	HUMAN|HGNC=16712|UniProtKB=Q969H0	FBXW7	F-box_WD repeat-containing protein 7;FBXW7;PTN002541352;orthologs	F-BOX_WD REPEAT-CONTAINING PROTEIN 7 (PTHR19849:SF1)	ubiquitin-protein ligase(PC00234)	Homo sapiens
	HUMAN|HGNC=16700|UniProtKB=Q8WW38	ZFPM2	Zinc finger protein ZFPM2;ZFPM2;PTN002490248;orthologs	ZINC FINGER PROTEIN ZFPM2 (PTHR12958:SF5)	transcription cofactor(PC00217)	Homo sapiens
	HUMAN|HGNC=11700|UniProtKB=Q13569	TDG	G_T mismatch-specific thymine DNA glycosylase;TDG;PTN002486505;orthologs	G_T MISMATCH-SPECIFIC THYMINE DNA GLYCOSYLASE (PTHR12159:SF9)	DNA glycosylase(PC00010)	Homo sapiens
	HUMAN|HGNC=4273|UniProtKB=Q14161	GIT2	ARF GTPase-activating protein GIT2;GIT2;PTN002509053;orthologs	ARF GTPASE-ACTIVATING PROTEIN GIT2 (PTHR46097:SF4)		Homo sapiens
Nuclear lumen	HUMAN|HGNC=7886|UniProtKB=P51513	NOVA1	RNA-binding protein Nova-1;NOVA1;PTN002469758;orthologs	RNA-BINDING PROTEIN NOVA-1 (PTHR10288:SF229)	RNA metabolism protein(PC00031)	Homo sapiens
	HUMAN|HGNC=3446|UniProtKB=P11308	ERG	Transcriptional regulator ERG;ERG;PTN002483877;orthologs	TRANSCRIPTIONAL REGULATOR ERG (PTHR11849:SF216)	winged helix/forkhead transcription factor(PC00246)	Homo sapiens
	HUMAN|HGNC=7984|UniProtKB=O00482	NR5A2	Nuclear receptor subfamily 5 group A member 2;NR5A2;PTN002515300;orthologs	NUCLEAR RECEPTOR SUBFAMILY 5 GROUP A MEMBER 2 (PTHR24086:SF18)	C4 zinc finger nuclear receptor(PC00169)	Homo sapiens
	HUMAN|HGNC=2082|UniProtKB=O15516	CLOCK	Circadian locomoter output cycles protein kaput;CLOCK;PTN002507168;orthologs	CIRCADIAN LOCOMOTER OUTPUT CYCLES PROTEIN KAPUT (PTHR46055:SF2)		Homo sapiens
	HUMAN|HGNC=10258|UniProtKB=P35398	RORA	Nuclear receptor ROR-alpha;RORA;PTN002515192;orthologs	NUCLEAR RECEPTOR ROR-ALPHA (PTHR45805:SF3)	C4 zinc finger nuclear receptor(PC00169)	Homo sapiens
	HUMAN|HGNC=24238|UniProtKB=Q5VT06	CEP350	Centrosome-associated protein 350;CEP350;PTN002493484;orthologs	CENTROSOME-ASSOCIATED PROTEIN 350 (PTHR13958:SF4)	non-motor microtubule binding protein(PC00166)	Homo sapiens
	HUMAN|HGNC=26199|UniProtKB=Q9H079	KATNBL1	KATNB1-like protein 1;KATNBL1;PTN002495036;orthologs	KATNB1-LIKE PROTEIN 1 (PTHR14682:SF1)		Homo sapiens
	HUMAN|HGNC=3811|UniProtKB=P55316	FOXG1	Forkhead box protein G1;FOXG1;PTN002483625;orthologs	FORKHEAD BOX PROTEIN G1 (PTHR46617:SF3)	winged helix/forkhead transcription factor(PC00246)	Homo sapiens
	HUMAN|HGNC=29152|UniProtKB=Q7L804	RAB11FIP2	Rab11 family-interacting protein 2;RAB11FIP2;PTN002496568;orthologs	RAB11 FAMILY-INTERACTING PROTEIN 2 (PTHR15746:SF20)	small GTPase(PC00208)	Homo sapiens
	HUMAN|HGNC=28734|UniProtKB=Q8IWE4	DCUN1D3	DCN1-like protein 3;DCUN1D3;PTN002487212;orthologs	DCN1-LIKE PROTEIN 3 (PTHR12281:SF31)	ubiquitin-protein ligase(PC00234)	Homo sapiens
	HUMAN|HGNC=13652|UniProtKB=A6H8Y1	BDP1	Transcription factor TFIIIB component B'' homolog;BDP1;PTN002505638;orthologs	TRANSCRIPTION FACTOR TFIIIB COMPONENT B'' HOMOLOG (PTHR22929:SF0)	general transcription factor(PC00259)	Homo sapiens
	HUMAN|HGNC=3326|UniProtKB=P28324	ELK4	ETS domain-containing protein Elk-4;ELK4;PTN002483891;orthologs	ETS DOMAIN-CONTAINING PROTEIN ELK-4 (PTHR11849:SF21)	winged helix/forkhead transcription factor(PC00246)	Homo sapiens
	HUMAN|HGNC=1875|UniProtKB=Q9Y281	CFL2	Cofilin-2;CFL2;PTN002484470;orthologs	COFILIN-2 (PTHR11913:SF15)	non-motor actin binding protein(PC00165)	Homo sapiens
	HUMAN|HGNC=19322|UniProtKB=Q8WY54	PPM1E	Protein phosphatase 1E;PPM1E;PTN002492919;orthologs	PROTEIN PHOSPHATASE 1E (PTHR13832:SF535)	protein phosphatase(PC00195)	Homo sapiens
	HUMAN|HGNC=7784|UniProtKB=Q12857	NFIA	Nuclear factor 1 A-type;NFIA;PTN002479558;orthologs	NUCLEAR FACTOR 1 A-TYPE (PTHR11492:SF6)	DNA-binding transcription factor(PC00218)	Homo sapiens
	HUMAN|HGNC=17064|UniProtKB=O00472	ELL2	RNA polymerase II elongation factor ELL2;ELL2;PTN002510926;orthologs	RNA POLYMERASE II ELONGATION FACTOR ELL2 (PTHR23288:SF8)	general transcription factor(PC00259)	Homo sapiens
	HUMAN|HGNC=689|UniProtKB=Q9Y4X5	ARIH1	E3 ubiquitin-protein ligase ARIH1;ARIH1;PTN002481780;orthologs	E3 UBIQUITIN-PROTEIN LIGASE ARIH1 (PTHR11685:SF212)	ubiquitin-protein ligase(PC00234)	Homo sapiens
	HUMAN|HGNC=18595|UniProtKB=Q96JB3	HIC2	Hypermethylated in cancer 2 protein;HIC2;PTN002553464;orthologs	HYPERMETHYLATED IN CANCER 2 PROTEIN (PTHR24399:SF27)	C2H2 zinc finger transcription factor(PC00248)	Homo sapiens
	HUMAN|HGNC=22224|UniProtKB=Q6ZMT4	KDM7A	Lysine-specific demethylase 7A;KDM7A;PTN002508490;orthologs	LYSINE-SPECIFIC DEMETHYLASE 7A (PTHR23123:SF15)	histone modifying enzyme(PC00261)	Homo sapiens
	HUMAN|HGNC=9414|UniProtKB=Q13976	PRKG1	cGMP-dependent protein kinase 1;PRKG1;PTN002519366;orthologs	SUBFAMILY NOT NAMED (PTHR24353:SF68)	non-receptor serine/threonine protein kinase(PC00167)	Homo sapiens
	HUMAN|HGNC=30953|UniProtKB=Q96DT7	ZBTB10	Zinc finger and BTB domain-containing protein 10;ZBTB10;PTN002521264;orthologs	ZINC FINGER AND BTB DOMAIN-CONTAINING PROTEIN 10 (PTHR24414:SF27)	non-motor actin binding protein(PC00165)	Homo sapiens
	HUMAN|HGNC=21746|UniProtKB=Q8NE35	CPEB3	Cytoplasmic polyadenylation element-binding protein 3;CPEB3;PTN002488894;orthologs	CYTOPLASMIC POLYADENYLATION ELEMENT-BINDING PROTEIN 3 (PTHR12566:SF7)	mRNA polyadenylation factor(PC00146)	Homo sapiens
	HUMAN|HGNC=20418|UniProtKB=Q9NTI5	PDS5B	Sister chromatid cohesion protein PDS5 homolog B;PDS5B;PTN002489263;orthologs	SISTER CHROMATID COHESION PROTEIN PDS5 HOMOLOG B (PTHR12663:SF1)	chromatin/chromatin-binding, or -regulatory protein(PC00077)	Homo sapiens
	HUMAN|HGNC=14881|UniProtKB=O60315	ZEB2	Zinc finger E-box-binding homeobox 2;ZEB2;PTN002520847;orthologs	ZINC FINGER E-BOX-BINDING HOMEOBOX 2 (PTHR24391:SF11)	C2H2 zinc finger transcription factor(PC00248)	Homo sapiens
	HUMAN|HGNC=6348|UniProtKB=O43474	KLF4	Krueppel-like factor 4;KLF4;PTN002551922;orthologs	KRUEPPEL-LIKE FACTOR 4 (PTHR23235:SF117)	C2H2 zinc finger transcription factor(PC00248)	Homo sapiens
	HUMAN|HGNC=7978|UniProtKB=P04150	NR3C1	Glucocorticoid receptor;NR3C1;PTN002515274;orthologs	GLUCOCORTICOID RECEPTOR (PTHR48092:SF5)	C4 zinc finger nuclear receptor(PC00169)	Homo sapiens
	HUMAN|HGNC=15767|UniProtKB=Q96AC1	FERMT2	Fermitin family homolog 2;FERMT2;PTN002497114;orthologs	FERMITIN FAMILY HOMOLOG 2 (PTHR16160:SF11)		Homo sapiens
	HUMAN|HGNC=14873|UniProtKB=Q9P0K7	RAI14	Ankycorbin;RAI14;PTN002516392;orthologs	ANKYCORBIN (PTHR24129:SF0)		Homo sapiens
	HUMAN|HGNC=15822|UniProtKB=Q8N573	OXR1	Oxidation resistance protein 1;OXR1;PTN002511600;orthologs	OXIDATION RESISTANCE PROTEIN 1 (PTHR23354:SF69)		Homo sapiens
	HUMAN|HGNC=13285|UniProtKB=Q5HY92	FIGN	Fidgetin;FIGN;PTN002507696;orthologs	FIDGETIN (PTHR23074:SF14)	non-motor microtubule binding protein(PC00166)	Homo sapiens
	HUMAN|HGNC=28826|UniProtKB=Q6UXN9	WDR82	WD repeat-containing protein 82;WDR82;PTN002500485;orthologs	WD REPEAT-CONTAINING PROTEIN 82 (PTHR19861:SF0)	methyltransferase(PC00155)	Homo sapiens
	HUMAN|HGNC=25997|UniProtKB=Q53TQ3	INO80D	INO80 complex subunit D;INO80D;PTN002497198;orthologs	INO80 COMPLEX SUBUNIT D (PTHR16198:SF2)		Homo sapiens
	HUMAN|HGNC=14065|UniProtKB=Q9UKV0	HDAC9	Histone deacetylase 9;HDAC9;PTN002472086;orthologs	HISTONE DEACETYLASE 9 (PTHR10625:SF41)		Homo sapiens
	HUMAN|HGNC=29529|UniProtKB=Q9BZK7	TBL1XR1	F-box-like_WD repeat-containing protein TBL1XR1;TBL1XR1;PTN002504479;orthologs	F-BOX-LIKE_WD REPEAT-CONTAINING PROTEIN TBL1XR1 (PTHR22846:SF40)		Homo sapiens
	HUMAN|HGNC=24086|UniProtKB=Q9NQ94	A1CF	APOBEC1 complementation factor;A1CF;PTN002540668;orthologs	APOBEC1 COMPLEMENTATION FACTOR (PTHR21245:SF8)	RNA metabolism protein(PC00031)	Homo sapiens
	HUMAN|HGNC=9649|UniProtKB=Q99952	BDP1	Tyrosine-protein phosphatase non-receptor type 18;PTPN18;PTN002498794;orthologs	TYROSINE-PROTEIN PHOSPHATASE NON-RECEPTOR TYPE 18 (PTHR45983:SF4)		Homo sapiens
	HUMAN|HGNC=29190|UniProtKB=Q9UPQ9	TNRC6B	Trinucleotide repeat-containing gene 6B protein;TNRC6B;PTN002490386;orthologs	TRINUCLEOTIDE REPEAT-CONTAINING GENE 6B PROTEIN (PTHR13020:SF32)	RNA metabolism protein(PC00031)	Homo sapiens
	HUMAN|HGNC=28404|UniProtKB=Q6P3S1	DENND1B	DENN domain-containing protein 1B;DENND1B;PTN002491102;orthologs	DENN DOMAIN-CONTAINING PROTEIN 1B (PTHR13196:SF24)		Homo sapiens
	HUMAN|HGNC=9346|UniProtKB=O75626	PRDM1	PR domain zinc finger protein 1;PRDM1;PTN002549107;orthologs	PR DOMAIN ZINC FINGER PROTEIN 1 (PTHR16515:SF63)	C2H2 zinc finger transcription factor(PC00248)	Homo sapiens
	HUMAN|HGNC=10548|UniProtKB=P54253	ATXN1	Ataxin-1;ATXN1;PTN002491539;orthologs	ATAXIN-1 (PTHR13392:SF5)		Homo sapiens
	HUMAN|HGNC=6881|UniProtKB=P45983	MAPK8	Mitogen-activated protein kinase 8;MAPK8;PTN002513983;orthologs	MITOGEN-ACTIVATED PROTEIN KINASE 8 (PTHR24055:SF222)	non-receptor serine/threonine protein kinase(PC00167)	Homo sapiens
	HUMAN|HGNC=30988|UniProtKB=Q6ZN30	BNC2	Zinc finger protein basonuclin-2;BNC2;PTN002495367;orthologs	ZINC FINGER PROTEIN BASONUCLIN-2 (PTHR15021:SF2)	zinc finger transcription factor(PC00244)	Homo sapiens
	HUMAN|HGNC=17634|UniProtKB=Q7Z417	NUFIP2	FMR1-interacting protein NUFIP2;NUFIP2;PTN002523814;orthologs	FMR1-INTERACTING PROTEIN NUFIP2 (PTHR28333:SF2)		Homo sapiens
	HUMAN|HGNC=30626|UniProtKB=Q96MU7	YTHDC1	YTH domain-containing protein 1;YTHDC1;PTN002487700;orthologs	YTH DOMAIN-CONTAINING PROTEIN 1 (PTHR12357:SF3)	RNA metabolism protein(PC00031)	Homo sapiens
	HUMAN|HGNC=25768|UniProtKB=Q96BU1	S100PBP	S100P-binding protein;S100PBP;PTN002494697;orthologs	S100P-BINDING PROTEIN (PTHR14455:SF0)		Homo sapiens
	HUMAN|HGNC=1590|UniProtKB=O96020	CCNE2	G1_S-specific cyclin-E2;CCNE2;PTN002468725;orthologs	G1_S-SPECIFIC CYCLIN-E2 (PTHR10177:SF70)	kinase activator(PC00138)	Homo sapiens
	HUMAN|HGNC=7765|UniProtKB=P21359	NF1	Neurofibromin;NF1;PTN002468926;orthologs	NEUROFIBROMIN (PTHR10194:SF142)	GTPase-activating protein(PC00257)	Homo sapiens
	HUMAN|HGNC=29174|UniProtKB=Q2M389	WASHC4	WASH complex subunit 4;WASHC4;PTN002526656;orthologs	WASH COMPLEX SUBUNIT 4 (PTHR31409:SF0)		Homo sapiens
	HUMAN|HGNC=2363|UniProtKB=P46109	CRKL	Crk-like protein;CRKL;PTN002500791;orthologs	CRK-LIKE PROTEIN (PTHR19969:SF5)	scaffold/adaptor protein(PC00226)	Homo sapiens
	HUMAN|HGNC=20564|UniProtKB=Q9NUK0	MBNL3	Muscleblind-like protein 3;MBNL3;PTN002489376;orthologs	MUSCLEBLIND-LIKE PROTEIN 3 (PTHR12675:SF3)	RNA splicing factor(PC00148)	Homo sapiens
	HUMAN|HGNC=18326|UniProtKB=Q96QA6	YPEL2	Protein yippee-like 2;YPEL2;PTN002493151;orthologs	PROTEIN YIPPEE-LIKE 2 (PTHR13848:SF3)	ubiquitin-protein ligase(PC00234)	Homo sapiens
	HUMAN|HGNC=10887|UniProtKB=Q15475	SIX1	Homeobox protein SIX1;SIX1;PTN002470529;orthologs	HOMEOBOX PROTEIN SIX1 (PTHR10390:SF13)	homeodomain transcription factor(PC00119)	Homo sapiens
	HUMAN|HGNC=16712|UniProtKB=Q969H0	FBXW7	F-box_WD repeat-containing protein 7;FBXW7;PTN002541352;orthologs	F-BOX_WD REPEAT-CONTAINING PROTEIN 7 (PTHR19849:SF1)	ubiquitin-protein ligase(PC00234)	Homo sapiens
	HUMAN|HGNC=16700|UniProtKB=Q8WW38	ZFPM2	Zinc finger protein ZFPM2;ZFPM2;PTN002490248;orthologs	ZINC FINGER PROTEIN ZFPM2 (PTHR12958:SF5)	transcription cofactor(PC00217)	Homo sapiens
	HUMAN|HGNC=11700|UniProtKB=Q13569	TDG	G_T mismatch-specific thymine DNA glycosylase;TDG;PTN002486505;orthologs	G_T MISMATCH-SPECIFIC THYMINE DNA GLYCOSYLASE (PTHR12159:SF9)	DNA glycosylase(PC00010)	Homo sapiens
	HUMAN|HGNC=4273|UniProtKB=Q14161	GIT2	ARF GTPase-activating protein GIT2;GIT2;PTN002509053;orthologs	ARF GTPASE-ACTIVATING PROTEIN GIT2 (PTHR46097:SF4)		Homo sapiens
Intracellular membraneless organelle	HUMAN|HGNC=7886|UniProtKB=P51513	NOVA1	RNA-binding protein Nova-1;NOVA1;PTN002469758;orthologs	RNA-BINDING PROTEIN NOVA-1 (PTHR10288:SF229)	RNA metabolism protein(PC00031)	Homo sapiens
	HUMAN|HGNC=3446|UniProtKB=P11308	ERG	Transcriptional regulator ERG;ERG;PTN002483877;orthologs	TRANSCRIPTIONAL REGULATOR ERG (PTHR11849:SF216)	winged helix/forkhead transcription factor(PC00246)	Homo sapiens
	HUMAN|HGNC=7984|UniProtKB=O00482	NR5A2	Nuclear receptor subfamily 5 group A member 2;NR5A2;PTN002515300;orthologs	NUCLEAR RECEPTOR SUBFAMILY 5 GROUP A MEMBER 2 (PTHR24086:SF18)	C4 zinc finger nuclear receptor(PC00169)	Homo sapiens
	HUMAN|HGNC=25786|UniProtKB=Q9H902	REEP1	Receptor expression-enhancing protein 1;REEP1;PTN002487313;orthologs	RECEPTOR EXPRESSION-ENHANCING PROTEIN 1 (PTHR12300:SF33)	membrane traffic protein(PC00150)	Homo sapiens
	HUMAN|HGNC=2082|UniProtKB=O15516	CLOCK	Circadian locomoter output cycles protein kaput;CLOCK;PTN002507168;orthologs	CIRCADIAN LOCOMOTER OUTPUT CYCLES PROTEIN KAPUT (PTHR46055:SF2)		Homo sapiens
	HUMAN|HGNC=2854|UniProtKB=Q86XP1	DGKH	Diacylglycerol kinase eta;DGKH;PTN002477624;orthologs	DIACYLGLYCEROL KINASE ETA (PTHR11255:SF37)	kinase(PC00137)	Homo sapiens
	HUMAN|HGNC=1840|UniProtKB=Q9BXF3	CECR2	Chromatin remodeling regulator CECR2;CECR2;PTN002504925;orthologs	CHROMATIN REMODELING REGULATOR CECR2 (PTHR47092:SF1)		Homo sapiens
	HUMAN|HGNC=10258|UniProtKB=P35398	RORA	Nuclear receptor ROR-alpha;RORA;PTN002515192;orthologs	NUCLEAR RECEPTOR ROR-ALPHA (PTHR45805:SF3)	C4 zinc finger nuclear receptor(PC00169)	Homo sapiens
	HUMAN|HGNC=24238|UniProtKB=Q5VT06	CEP350	Centrosome-associated protein 350;CEP350;PTN002493484;orthologs	CENTROSOME-ASSOCIATED PROTEIN 350 (PTHR13958:SF4)	non-motor microtubule binding protein(PC00166)	Homo sapiens
	HUMAN|HGNC=14946|UniProtKB=Q9ULJ8	PPP1R9A	Neurabin-1;PPP1R9A;PTN002497098;orthologs	NEURABIN-1 (PTHR16154:SF22)		Homo sapiens
	HUMAN|HGNC=26199|UniProtKB=Q9H079	KATNBL1	KATNB1-like protein 1;KATNBL1;PTN002495036;orthologs	KATNB1-LIKE PROTEIN 1 (PTHR14682:SF1)		Homo sapiens
	HUMAN|HGNC=12370|UniProtKB=Q9BYV8	CEP41	Centrosomal protein of 41 kDa;CEP41;PTN002547635;orthologs	CENTROSOMAL PROTEIN OF 41 KDA (PTHR44390:SF1)		Homo sapiens
	HUMAN|HGNC=3811|UniProtKB=P55316	FOXG1	Forkhead box protein G1;FOXG1;PTN002483625;orthologs	FORKHEAD BOX PROTEIN G1 (PTHR46617:SF3)	winged helix/forkhead transcription factor(PC00246)	Homo sapiens
	HUMAN|HGNC=21638|UniProtKB=Q5SZL2	CEP85L	Centrosomal protein of 85 kDa-like;CEP85L;PTN002525168;orthologs	CENTROSOMAL PROTEIN OF 85 KDA-LIKE (PTHR31075:SF2)		Homo sapiens
	HUMAN|HGNC=3326|UniProtKB=P28324	ELK4	ETS domain-containing protein Elk-4;ELK4;PTN002483891;orthologs	ETS DOMAIN-CONTAINING PROTEIN ELK-4 (PTHR11849:SF21)	winged helix/forkhead transcription factor(PC00246)	Homo sapiens
	HUMAN|HGNC=10461|UniProtKB=P30622	CLIP1	CAP-Gly domain-containing linker protein 1;CLIP1;PTN002498107;orthologs	CAP-GLY DOMAIN-CONTAINING LINKER PROTEIN 1 (PTHR18916:SF44)	chaperone(PC00072)	Homo sapiens
	HUMAN|HGNC=1875|UniProtKB=Q9Y281	CFL2	Cofilin-2;CFL2;PTN002484470;orthologs	COFILIN-2 (PTHR11913:SF15)	non-motor actin binding protein(PC00165)	Homo sapiens
	HUMAN|HGNC=19322|UniProtKB=Q8WY54	PPM1E	Protein phosphatase 1E;PPM1E;PTN002492919;orthologs	PROTEIN PHOSPHATASE 1E (PTHR13832:SF535)	protein phosphatase(PC00195)	Homo sapiens
	HUMAN|HGNC=18782|UniProtKB=Q16204	CCDC6	Coiled-coil domain-containing protein 6;CCDC6;PTN002495760;orthologs	COILED-COIL DOMAIN-CONTAINING PROTEIN 6 (PTHR15276:SF0)		Homo sapiens
	HUMAN|HGNC=10256|UniProtKB=Q01973	ROR1	Inactive tyrosine-protein kinase transmembrane receptor ROR1;ROR1;PTN002521359;orthologs	INACTIVE TYROSINE-PROTEIN KINASE TRANSMEMBRANE RECEPTOR ROR1 (PTHR24416:SF134)	transmembrane signal receptor(PC00197)	Homo sapiens
	HUMAN|HGNC=7784|UniProtKB=Q12857	NFIA	Nuclear factor 1 A-type;NFIA;PTN002479558;orthologs	NUCLEAR FACTOR 1 A-TYPE (PTHR11492:SF6)	DNA-binding transcription factor(PC00218)	Homo sapiens
	HUMAN|HGNC=13222|UniProtKB=Q9C0K0	BCL11B	B-cell lymphoma_leukemia 11B;BCL11B;PTN002509576;orthologs	B-CELL LYMPHOMA_LEUKEMIA 11B (PTHR45993:SF4)	C2H2 zinc finger transcription factor(PC00248)	Homo sapiens
	HUMAN|HGNC=9620|UniProtKB=Q12792	TWF1	Twinfilin-1;TWF1;PTN002492611;orthologs	TWINFILIN-1 (PTHR13759:SF8)	non-motor actin binding protein(PC00165)	Homo sapiens
	HUMAN|HGNC=11503|UniProtKB=O43426	SYNJ1	Synaptojanin-1;SYNJ1;PTN002477001;orthologs	SYNAPTOJANIN-1 (PTHR11200:SF158)	phosphatase(PC00181)	Homo sapiens
	HUMAN|HGNC=22224|UniProtKB=Q6ZMT4	KDM7A	Lysine-specific demethylase 7A;KDM7A;PTN002508490;orthologs	LYSINE-SPECIFIC DEMETHYLASE 7A (PTHR23123:SF15)	histone modifying enzyme(PC00261)	Homo sapiens
	HUMAN|HGNC=19839|UniProtKB=Q96NE9	FRMD6	FERM domain-containing protein 6;FRMD6;PTN002510825;orthologs	FERM DOMAIN-CONTAINING PROTEIN 6 (PTHR13429:SF11)		Homo sapiens
	HUMAN|HGNC=30953|UniProtKB=Q96DT7	ZBTB10	Zinc finger and BTB domain-containing protein 10;ZBTB10;PTN002521264;orthologs	ZINC FINGER AND BTB DOMAIN-CONTAINING PROTEIN 10 (PTHR24414:SF27)	non-motor actin binding protein(PC00165)	Homo sapiens
	HUMAN|HGNC=12736|UniProtKB=O43516	WIPF1	WAS_WASL-interacting protein family member 1;WIPF1;PTN002509269;orthologs	WAS_WASL-INTERACTING PROTEIN FAMILY MEMBER 1 (PTHR48226:SF1)		Homo sapiens
	HUMAN|HGNC=17620|UniProtKB=Q9GZM8	NDEL1	Nuclear distribution protein nudE-like 1;NDEL1;PTN002475059;orthologs	NUCLEAR DISTRIBUTION PROTEIN NUDE-LIKE 1 (PTHR10921:SF0)		Homo sapiens
	HUMAN|HGNC=20418|UniProtKB=Q9NTI5	PDS5B	Sister chromatid cohesion protein PDS5 homolog B;PDS5B;PTN002489263;orthologs	SISTER CHROMATID COHESION PROTEIN PDS5 HOMOLOG B (PTHR12663:SF1)	chromatin/chromatin-binding, or -regulatory protein(PC00077)	Homo sapiens
	HUMAN|HGNC=14881|UniProtKB=O60315	ZEB2	Zinc finger E-box-binding homeobox 2;ZEB2;PTN002520847;orthologs	ZINC FINGER E-BOX-BINDING HOMEOBOX 2 (PTHR24391:SF11)	C2H2 zinc finger transcription factor(PC00248)	Homo sapiens
	HUMAN|HGNC=6348|UniProtKB=O43474	KLF4	Krueppel-like factor 4;KLF4;PTN002551922;orthologs	KRUEPPEL-LIKE FACTOR 4 (PTHR23235:SF117)	C2H2 zinc finger transcription factor(PC00248)	Homo sapiens
	HUMAN|HGNC=7978|UniProtKB=P04150	NR3C1	Glucocorticoid receptor;NR3C1;PTN002515274;orthologs	GLUCOCORTICOID RECEPTOR (PTHR48092:SF5)	C4 zinc finger nuclear receptor(PC00169)	Homo sapiens
	HUMAN|HGNC=10596|UniProtKB=Q9UQD0	SCN8A	Sodium channel protein type 8 subunit alpha;SCN8A;PTN002467437;orthologs	SODIUM CHANNEL PROTEIN TYPE 8 SUBUNIT ALPHA (PTHR45628:SF29)	voltage-gated ion channel(PC00241)	Homo sapiens
	HUMAN|HGNC=15767|UniProtKB=Q96AC1	FERMT2	Fermitin family homolog 2;FERMT2;PTN002497114;orthologs	FERMITIN FAMILY HOMOLOG 2 (PTHR16160:SF11)		Homo sapiens
	HUMAN|HGNC=10445|UniProtKB=Q92600	CNOT9	CCR4-NOT transcription complex subunit 9;CNOT9;PTN002487063;orthologs	CCR4-NOT TRANSCRIPTION COMPLEX SUBUNIT 9 (PTHR12262:SF0)		Homo sapiens
	HUMAN|HGNC=14873|UniProtKB=Q9P0K7	RAI14	Ankycorbin;RAI14;PTN002516392;orthologs	ANKYCORBIN (PTHR24129:SF0)		Homo sapiens
	HUMAN|HGNC=15822|UniProtKB=Q8N573	OXR1	Oxidation resistance protein 1;OXR1;PTN002511600;orthologs	OXIDATION RESISTANCE PROTEIN 1 (PTHR23354:SF69)		Homo sapiens
	HUMAN|HGNC=13285|UniProtKB=Q5HY92	FIGN	Fidgetin;FIGN;PTN002507696;orthologs	FIDGETIN (PTHR23074:SF14)	non-motor microtubule binding protein(PC00166)	Homo sapiens
	HUMAN|HGNC=20292|UniProtKB=Q9Y376	CAB39	Calcium-binding protein 39;CAB39;PTN002468781;orthologs	CALCIUM-BINDING PROTEIN 39 (PTHR10182:SF11)		Homo sapiens
	HUMAN|HGNC=28826|UniProtKB=Q6UXN9	WDR82	WD repeat-containing protein 82;WDR82;PTN002500485;orthologs	WD REPEAT-CONTAINING PROTEIN 82 (PTHR19861:SF0)	methyltransferase(PC00155)	Homo sapiens
	HUMAN|HGNC=25997|UniProtKB=Q53TQ3	INO80D	INO80 complex subunit D;INO80D;PTN002497198;orthologs	INO80 COMPLEX SUBUNIT D (PTHR16198:SF2)		Homo sapiens
	HUMAN|HGNC=13128|UniProtKB=Q9Y462	ZNF711	Zinc finger protein 711;ZNF711;PTN002543747;orthologs	HISTONE-LYSINE N-METHYLTRANSFERASE PRDM9-RELATED (PTHR16515:SF10)	C2H2 zinc finger transcription factor(PC00248)	Homo sapiens
	HUMAN|HGNC=10890|UniProtKB=Q9UIU6	SIX4	Homeobox protein SIX4;SIX4;PTN002470544;orthologs	HOMEOBOX PROTEIN SIX4 (PTHR10390:SF36)	homeodomain transcription factor(PC00119)	Homo sapiens
	HUMAN|HGNC=29529|UniProtKB=Q9BZK7	TBL1XR1	F-box-like_WD repeat-containing protein TBL1XR1;TBL1XR1;PTN002504479;orthologs	F-BOX-LIKE_WD REPEAT-CONTAINING PROTEIN TBL1XR1 (PTHR22846:SF40)		Homo sapiens
	HUMAN|HGNC=29016|UniProtKB=O15063	KIAA0355	Granule associated Rac and RHOG effector protein 1;GARRE1;PTN002496421;orthologs	GRANULE ASSOCIATED RAC AND RHOG EFFECTOR PROTEIN 1 (PTHR15703:SF3)		Homo sapiens
	HUMAN|HGNC=29190|UniProtKB=Q9UPQ9	TNRC6B	Trinucleotide repeat-containing gene 6B protein;TNRC6B;PTN002490386;orthologs	TRINUCLEOTIDE REPEAT-CONTAINING GENE 6B PROTEIN (PTHR13020:SF32)	RNA metabolism protein(PC00031)	Homo sapiens
	HUMAN|HGNC=9346|UniProtKB=O75626	PRDM1	PR domain zinc finger protein 1;PRDM1;PTN002549107;orthologs	PR DOMAIN ZINC FINGER PROTEIN 1 (PTHR16515:SF63)	C2H2 zinc finger transcription factor(PC00248)	Homo sapiens
	HUMAN|HGNC=10548|UniProtKB=P54253	ATXN1	Ataxin-1;ATXN1;PTN002491539;orthologs	ATAXIN-1 (PTHR13392:SF5)		Homo sapiens
	HUMAN|HGNC=30988|UniProtKB=Q6ZN30	BNC2	Zinc finger protein basonuclin-2;BNC2;PTN002495367;orthologs	ZINC FINGER PROTEIN BASONUCLIN-2 (PTHR15021:SF2)	zinc finger transcription factor(PC00244)	Homo sapiens
	HUMAN|HGNC=17634|UniProtKB=Q7Z417	NUFIP2	FMR1-interacting protein NUFIP2;NUFIP2;PTN002523814;orthologs	FMR1-INTERACTING PROTEIN NUFIP2 (PTHR28333:SF2)		Homo sapiens
	HUMAN|HGNC=19959|UniProtKB=Q9Y4F4	TOGARAM1	TOG array regulator of axonemal microtubules protein 1;TOGARAM1;PTN002502384;orthologs	TOG ARRAY REGULATOR OF AXONEMAL MICROTUBULES PROTEIN 1 (PTHR21567:SF6)	non-motor microtubule binding protein(PC00166)	Homo sapiens
	HUMAN|HGNC=1590|UniProtKB=O96020	CCNE2	G1_S-specific cyclin-E2;CCNE2;PTN002468725;orthologs	G1_S-SPECIFIC CYCLIN-E2 (PTHR10177:SF70)	kinase activator(PC00138)	Homo sapiens
	HUMAN|HGNC=9857|UniProtKB=P61224	RAP1B	Ras-related protein Rap-1b;RAP1B;PTN002514618;orthologs	RAS-RELATED PROTEIN RAP-1B-RELATED (PTHR24070:SF393)	small GTPase(PC00208)	Homo sapiens
	HUMAN|HGNC=7765|UniProtKB=P21359	NF1	Neurofibromin;NF1;PTN002468926;orthologs	NEUROFIBROMIN (PTHR10194:SF142)	GTPase-activating protein(PC00257)	Homo sapiens
	HUMAN|HGNC=2904|UniProtKB=Q8TDM6	DLG5	Disks large homolog 5;DLG5;PTN002493217;orthologs	DISKS LARGE HOMOLOG 5 (PTHR46360:SF1)	scaffold/adaptor protein(PC00226)	Homo sapiens
	HUMAN|HGNC=29413|UniProtKB=Q6NYC8	PPP1R18	Phostensin;PPP1R18;PTN002502711;orthologs	PHOSTENSIN (PTHR21685:SF0)		Homo sapiens
	HUMAN|HGNC=18326|UniProtKB=Q96QA6	YPEL2	Protein yippee-like 2;YPEL2;PTN002493151;orthologs	PROTEIN YIPPEE-LIKE 2 (PTHR13848:SF3)	ubiquitin-protein ligase(PC00234)	Homo sapiens
	HUMAN|HGNC=494|UniProtKB=Q12955	ANK3	Ankyrin-3;ANK3;PTN002556043;orthologs	ANKYRIN-3 (PTHR24133:SF34)	scaffold/adaptor protein(PC00226)	Homo sapiens
	HUMAN|HGNC=10887|UniProtKB=Q15475	SIX1	Homeobox protein SIX1;SIX1;PTN002470529;orthologs	HOMEOBOX PROTEIN SIX1 (PTHR10390:SF13)	homeodomain transcription factor(PC00119)	Homo sapiens
	HUMAN|HGNC=16712|UniProtKB=Q969H0	FBXW7	F-box_WD repeat-containing protein 7;FBXW7;PTN002541352;orthologs	F-BOX_WD REPEAT-CONTAINING PROTEIN 7 (PTHR19849:SF1)	ubiquitin-protein ligase(PC00234)	Homo sapiens
	HUMAN|HGNC=16700|UniProtKB=Q8WW38	ZFPM2	Zinc finger protein ZFPM2;ZFPM2;PTN002490248;orthologs	ZINC FINGER PROTEIN ZFPM2 (PTHR12958:SF5)	transcription cofactor(PC00217)	Homo sapiens
Membraneless organelle	HUMAN|HGNC=7886|UniProtKB=P51513	NOVA1	RNA-binding protein Nova-1;NOVA1;PTN002469758;orthologs	RNA-BINDING PROTEIN NOVA-1 (PTHR10288:SF229)	RNA metabolism protein(PC00031)	Homo sapiens
	HUMAN|HGNC=3446|UniProtKB=P11308	ERG	Transcriptional regulator ERG;ERG;PTN002483877;orthologs	TRANSCRIPTIONAL REGULATOR ERG (PTHR11849:SF216)	winged helix/forkhead transcription factor(PC00246)	Homo sapiens
	HUMAN|HGNC=7984|UniProtKB=O00482	NR5A2	Nuclear receptor subfamily 5 group A member 2;NR5A2;PTN002515300;orthologs	NUCLEAR RECEPTOR SUBFAMILY 5 GROUP A MEMBER 2 (PTHR24086:SF18)	C4 zinc finger nuclear receptor(PC00169)	Homo sapiens
	HUMAN|HGNC=25786|UniProtKB=Q9H902	REEP1	Receptor expression-enhancing protein 1;REEP1;PTN002487313;orthologs	RECEPTOR EXPRESSION-ENHANCING PROTEIN 1 (PTHR12300:SF33)	membrane traffic protein(PC00150)	Homo sapiens
	HUMAN|HGNC=2082|UniProtKB=O15516	CLOCK	Circadian locomoter output cycles protein kaput;CLOCK;PTN002507168;orthologs	CIRCADIAN LOCOMOTER OUTPUT CYCLES PROTEIN KAPUT (PTHR46055:SF2)		Homo sapiens
	HUMAN|HGNC=2854|UniProtKB=Q86XP1	DGKH	Diacylglycerol kinase eta;DGKH;PTN002477624;orthologs	DIACYLGLYCEROL KINASE ETA (PTHR11255:SF37)	kinase(PC00137)	Homo sapiens
	HUMAN|HGNC=1840|UniProtKB=Q9BXF3	CECR2	Chromatin remodeling regulator CECR2;CECR2;PTN002504925;orthologs	CHROMATIN REMODELING REGULATOR CECR2 (PTHR47092:SF1)		Homo sapiens
	HUMAN|HGNC=10258|UniProtKB=P35398	RORA	Nuclear receptor ROR-alpha;RORA;PTN002515192;orthologs	NUCLEAR RECEPTOR ROR-ALPHA (PTHR45805:SF3)	C4 zinc finger nuclear receptor(PC00169)	Homo sapiens
	HUMAN|HGNC=24238|UniProtKB=Q5VT06	CEP350	Centrosome-associated protein 350;CEP350;PTN002493484;orthologs	CENTROSOME-ASSOCIATED PROTEIN 350 (PTHR13958:SF4)	non-motor microtubule binding protein(PC00166)	Homo sapiens
	HUMAN|HGNC=14946|UniProtKB=Q9ULJ8	PPP1R9A	Neurabin-1;PPP1R9A;PTN002497098;orthologs	NEURABIN-1 (PTHR16154:SF22)		Homo sapiens
	HUMAN|HGNC=26199|UniProtKB=Q9H079	KATNBL1	KATNB1-like protein 1;KATNBL1;PTN002495036;orthologs	KATNB1-LIKE PROTEIN 1 (PTHR14682:SF1)		Homo sapiens
	HUMAN|HGNC=12370|UniProtKB=Q9BYV8	CEP41	Centrosomal protein of 41 kDa;CEP41;PTN002547635;orthologs	CENTROSOMAL PROTEIN OF 41 KDA (PTHR44390:SF1)		Homo sapiens
	HUMAN|HGNC=3811|UniProtKB=P55316	FOXG1	Forkhead box protein G1;FOXG1;PTN002483625;orthologs	FORKHEAD BOX PROTEIN G1 (PTHR46617:SF3)	winged helix/forkhead transcription factor(PC00246)	Homo sapiens
	HUMAN|HGNC=21638|UniProtKB=Q5SZL2	CEP85L	Centrosomal protein of 85 kDa-like;CEP85L;PTN002525168;orthologs	CENTROSOMAL PROTEIN OF 85 KDA-LIKE (PTHR31075:SF2)		Homo sapiens
	HUMAN|HGNC=3326|UniProtKB=P28324	ELK4	ETS domain-containing protein Elk-4;ELK4;PTN002483891;orthologs	ETS DOMAIN-CONTAINING PROTEIN ELK-4 (PTHR11849:SF21)	winged helix/forkhead transcription factor(PC00246)	Homo sapiens
	HUMAN|HGNC=10461|UniProtKB=P30622	CLIP1	CAP-Gly domain-containing linker protein 1;CLIP1;PTN002498107;orthologs	CAP-GLY DOMAIN-CONTAINING LINKER PROTEIN 1 (PTHR18916:SF44)	chaperone(PC00072)	Homo sapiens
	HUMAN|HGNC=1875|UniProtKB=Q9Y281	CFL2	Cofilin-2;CFL2;PTN002484470;orthologs	COFILIN-2 (PTHR11913:SF15)	non-motor actin binding protein(PC00165)	Homo sapiens
	HUMAN|HGNC=19322|UniProtKB=Q8WY54	PPM1E	Protein phosphatase 1E;PPM1E;PTN002492919;orthologs	PROTEIN PHOSPHATASE 1E (PTHR13832:SF535)	protein phosphatase(PC00195)	Homo sapiens
	HUMAN|HGNC=18782|UniProtKB=Q16204	CCDC6	Coiled-coil domain-containing protein 6;CCDC6;PTN002495760;orthologs	COILED-COIL DOMAIN-CONTAINING PROTEIN 6 (PTHR15276:SF0)		Homo sapiens
	HUMAN|HGNC=10256|UniProtKB=Q01973	ROR1	Inactive tyrosine-protein kinase transmembrane receptor ROR1;ROR1;PTN002521359;orthologs	INACTIVE TYROSINE-PROTEIN KINASE TRANSMEMBRANE RECEPTOR ROR1 (PTHR24416:SF134)	transmembrane signal receptor(PC00197)	Homo sapiens
	HUMAN|HGNC=7784|UniProtKB=Q12857	NFIA	Nuclear factor 1 A-type;NFIA;PTN002479558;orthologs	NUCLEAR FACTOR 1 A-TYPE (PTHR11492:SF6)	DNA-binding transcription factor(PC00218)	Homo sapiens
	HUMAN|HGNC=13222|UniProtKB=Q9C0K0	BCL11B	B-cell lymphoma_leukemia 11B;BCL11B;PTN002509576;orthologs	B-CELL LYMPHOMA_LEUKEMIA 11B (PTHR45993:SF4)	C2H2 zinc finger transcription factor(PC00248)	Homo sapiens
	HUMAN|HGNC=9620|UniProtKB=Q12792	TWF1	Twinfilin-1;TWF1;PTN002492611;orthologs	TWINFILIN-1 (PTHR13759:SF8)	non-motor actin binding protein(PC00165)	Homo sapiens
	HUMAN|HGNC=11503|UniProtKB=O43426	SYNJ1	Synaptojanin-1;SYNJ1;PTN002477001;orthologs	SYNAPTOJANIN-1 (PTHR11200:SF158)	phosphatase(PC00181)	Homo sapiens
	HUMAN|HGNC=22224|UniProtKB=Q6ZMT4	KDM7A	Lysine-specific demethylase 7A;KDM7A;PTN002508490;orthologs	LYSINE-SPECIFIC DEMETHYLASE 7A (PTHR23123:SF15)	histone modifying enzyme(PC00261)	Homo sapiens
	HUMAN|HGNC=19839|UniProtKB=Q96NE9	FRMD6	FERM domain-containing protein 6;FRMD6;PTN002510825;orthologs	FERM DOMAIN-CONTAINING PROTEIN 6 (PTHR13429:SF11)		Homo sapiens
	HUMAN|HGNC=30953|UniProtKB=Q96DT7	ZBTB10	Zinc finger and BTB domain-containing protein 10;ZBTB10;PTN002521264;orthologs	ZINC FINGER AND BTB DOMAIN-CONTAINING PROTEIN 10 (PTHR24414:SF27)	non-motor actin binding protein(PC00165)	Homo sapiens
	HUMAN|HGNC=12736|UniProtKB=O43516	WIPF1	WAS_WASL-interacting protein family member 1;WIPF1;PTN002509269;orthologs	WAS_WASL-INTERACTING PROTEIN FAMILY MEMBER 1 (PTHR48226:SF1)		Homo sapiens
	HUMAN|HGNC=17620|UniProtKB=Q9GZM8	NDEL1	Nuclear distribution protein nudE-like 1;NDEL1;PTN002475059;orthologs	NUCLEAR DISTRIBUTION PROTEIN NUDE-LIKE 1 (PTHR10921:SF0)		Homo sapiens
	HUMAN|HGNC=20418|UniProtKB=Q9NTI5	PDS5B	Sister chromatid cohesion protein PDS5 homolog B;PDS5B;PTN002489263;orthologs	SISTER CHROMATID COHESION PROTEIN PDS5 HOMOLOG B (PTHR12663:SF1)	chromatin/chromatin-binding, or -regulatory protein(PC00077)	Homo sapiens
	HUMAN|HGNC=14881|UniProtKB=O60315	ZEB2	Zinc finger E-box-binding homeobox 2;ZEB2;PTN002520847;orthologs	ZINC FINGER E-BOX-BINDING HOMEOBOX 2 (PTHR24391:SF11)	C2H2 zinc finger transcription factor(PC00248)	Homo sapiens
	HUMAN|HGNC=6348|UniProtKB=O43474	KLF4	Krueppel-like factor 4;KLF4;PTN002551922;orthologs	KRUEPPEL-LIKE FACTOR 4 (PTHR23235:SF117)	C2H2 zinc finger transcription factor(PC00248)	Homo sapiens
	HUMAN|HGNC=7978|UniProtKB=P04150	NR3C1	Glucocorticoid receptor;NR3C1;PTN002515274;orthologs	GLUCOCORTICOID RECEPTOR (PTHR48092:SF5)	C4 zinc finger nuclear receptor(PC00169)	Homo sapiens
	HUMAN|HGNC=10596|UniProtKB=Q9UQD0	SCN8A	Sodium channel protein type 8 subunit alpha;SCN8A;PTN002467437;orthologs	SODIUM CHANNEL PROTEIN TYPE 8 SUBUNIT ALPHA (PTHR45628:SF29)	voltage-gated ion channel(PC00241)	Homo sapiens
	HUMAN|HGNC=15767|UniProtKB=Q96AC1	FERMT2	Fermitin family homolog 2;FERMT2;PTN002497114;orthologs	FERMITIN FAMILY HOMOLOG 2 (PTHR16160:SF11)		Homo sapiens
	HUMAN|HGNC=10445|UniProtKB=Q92600	CNOT9	CCR4-NOT transcription complex subunit 9;CNOT9;PTN002487063;orthologs	CCR4-NOT TRANSCRIPTION COMPLEX SUBUNIT 9 (PTHR12262:SF0)		Homo sapiens
	HUMAN|HGNC=14873|UniProtKB=Q9P0K7	RAI14	Ankycorbin;RAI14;PTN002516392;orthologs	ANKYCORBIN (PTHR24129:SF0)		Homo sapiens
	HUMAN|HGNC=15822|UniProtKB=Q8N573	OXR1	Oxidation resistance protein 1;OXR1;PTN002511600;orthologs	OXIDATION RESISTANCE PROTEIN 1 (PTHR23354:SF69)		Homo sapiens
	HUMAN|HGNC=13285|UniProtKB=Q5HY92	FIGN	Fidgetin;FIGN;PTN002507696;orthologs	FIDGETIN (PTHR23074:SF14)	non-motor microtubule binding protein(PC00166)	Homo sapiens
	HUMAN|HGNC=20292|UniProtKB=Q9Y376	CAB39	Calcium-binding protein 39;CAB39;PTN002468781;orthologs	CALCIUM-BINDING PROTEIN 39 (PTHR10182:SF11)		Homo sapiens
	HUMAN|HGNC=28826|UniProtKB=Q6UXN9	WDR82	WD repeat-containing protein 82;WDR82;PTN002500485;orthologs	WD REPEAT-CONTAINING PROTEIN 82 (PTHR19861:SF0)	methyltransferase(PC00155)	Homo sapiens
	HUMAN|HGNC=25997|UniProtKB=Q53TQ3	INO80D	INO80 complex subunit D;INO80D;PTN002497198;orthologs	INO80 COMPLEX SUBUNIT D (PTHR16198:SF2)		Homo sapiens
	HUMAN|HGNC=13128|UniProtKB=Q9Y462	ZNF711	Zinc finger protein 711;ZNF711;PTN002543747;orthologs	HISTONE-LYSINE N-METHYLTRANSFERASE PRDM9-RELATED (PTHR16515:SF10)	C2H2 zinc finger transcription factor(PC00248)	Homo sapiens
	HUMAN|HGNC=10890|UniProtKB=Q9UIU6	SIX4	Homeobox protein SIX4;SIX4;PTN002470544;orthologs	HOMEOBOX PROTEIN SIX4 (PTHR10390:SF36)	homeodomain transcription factor(PC00119)	Homo sapiens
	HUMAN|HGNC=29529|UniProtKB=Q9BZK7	TBL1XR1	F-box-like_WD repeat-containing protein TBL1XR1;TBL1XR1;PTN002504479;orthologs	F-BOX-LIKE_WD REPEAT-CONTAINING PROTEIN TBL1XR1 (PTHR22846:SF40)		Homo sapiens
	HUMAN|HGNC=29016|UniProtKB=O15063	KIAA0355	Granule associated Rac and RHOG effector protein 1;GARRE1;PTN002496421;orthologs	GRANULE ASSOCIATED RAC AND RHOG EFFECTOR PROTEIN 1 (PTHR15703:SF3)		Homo sapiens
	HUMAN|HGNC=29190|UniProtKB=Q9UPQ9	TNRC6B	Trinucleotide repeat-containing gene 6B protein;TNRC6B;PTN002490386;orthologs	TRINUCLEOTIDE REPEAT-CONTAINING GENE 6B PROTEIN (PTHR13020:SF32)	RNA metabolism protein(PC00031)	Homo sapiens
	HUMAN|HGNC=9346|UniProtKB=O75626	PRDM1	PR domain zinc finger protein 1;PRDM1;PTN002549107;orthologs	PR DOMAIN ZINC FINGER PROTEIN 1 (PTHR16515:SF63)	C2H2 zinc finger transcription factor(PC00248)	Homo sapiens
	HUMAN|HGNC=10548|UniProtKB=P54253	ATXN1	Ataxin-1;ATXN1;PTN002491539;orthologs	ATAXIN-1 (PTHR13392:SF5)		Homo sapiens
	HUMAN|HGNC=30988|UniProtKB=Q6ZN30	BNC2	Zinc finger protein basonuclin-2;BNC2;PTN002495367;orthologs	ZINC FINGER PROTEIN BASONUCLIN-2 (PTHR15021:SF2)	zinc finger transcription factor(PC00244)	Homo sapiens
	HUMAN|HGNC=17634|UniProtKB=Q7Z417	NUFIP2	FMR1-interacting protein NUFIP2;NUFIP2;PTN002523814;orthologs	FMR1-INTERACTING PROTEIN NUFIP2 (PTHR28333:SF2)		Homo sapiens
	HUMAN|HGNC=19959|UniProtKB=Q9Y4F4	TOGARAM1	TOG array regulator of axonemal microtubules protein 1;TOGARAM1;PTN002502384;orthologs	TOG ARRAY REGULATOR OF AXONEMAL MICROTUBULES PROTEIN 1 (PTHR21567:SF6)	non-motor microtubule binding protein(PC00166)	Homo sapiens
	HUMAN|HGNC=1590|UniProtKB=O96020	CCNE2	G1_S-specific cyclin-E2;CCNE2;PTN002468725;orthologs	G1_S-SPECIFIC CYCLIN-E2 (PTHR10177:SF70)	kinase activator(PC00138)	Homo sapiens
	HUMAN|HGNC=9857|UniProtKB=P61224	RAP1B	Ras-related protein Rap-1b;RAP1B;PTN002514618;orthologs	RAS-RELATED PROTEIN RAP-1B-RELATED (PTHR24070:SF393)	small GTPase(PC00208)	Homo sapiens
	HUMAN|HGNC=7765|UniProtKB=P21359	NF1	Neurofibromin;NF1;PTN002468926;orthologs	NEUROFIBROMIN (PTHR10194:SF142)	GTPase-activating protein(PC00257)	Homo sapiens
	HUMAN|HGNC=2904|UniProtKB=Q8TDM6	DLG5	Disks large homolog 5;DLG5;PTN002493217;orthologs	DISKS LARGE HOMOLOG 5 (PTHR46360:SF1)	scaffold/adaptor protein(PC00226)	Homo sapiens
	HUMAN|HGNC=29413|UniProtKB=Q6NYC8	PPP1R18	Phostensin;PPP1R18;PTN002502711;orthologs	PHOSTENSIN (PTHR21685:SF0)		Homo sapiens
	HUMAN|HGNC=18326|UniProtKB=Q96QA6	YPEL2	Protein yippee-like 2;YPEL2;PTN002493151;orthologs	PROTEIN YIPPEE-LIKE 2 (PTHR13848:SF3)	ubiquitin-protein ligase(PC00234)	Homo sapiens
	HUMAN|HGNC=494|UniProtKB=Q12955	ANK3	Ankyrin-3;ANK3;PTN002556043;orthologs	ANKYRIN-3 (PTHR24133:SF34)	scaffold/adaptor protein(PC00226)	Homo sapiens
	HUMAN|HGNC=10887|UniProtKB=Q15475	SIX1	Homeobox protein SIX1;SIX1;PTN002470529;orthologs	HOMEOBOX PROTEIN SIX1 (PTHR10390:SF13)	homeodomain transcription factor(PC00119)	Homo sapiens
	HUMAN|HGNC=16712|UniProtKB=Q969H0	FBXW7	F-box_WD repeat-containing protein 7;FBXW7;PTN002541352;orthologs	F-BOX_WD REPEAT-CONTAINING PROTEIN 7 (PTHR19849:SF1)	ubiquitin-protein ligase(PC00234)	Homo sapiens
	HUMAN|HGNC=16700|UniProtKB=Q8WW38	ZFPM2	Zinc finger protein ZFPM2;ZFPM2;PTN002490248;orthologs	ZINC FINGER PROTEIN ZFPM2 (PTHR12958:SF5)	transcription cofactor(PC00217)	Homo sapiens
Organelle lumen	HUMAN|HGNC=7886|UniProtKB=P51513	NOVA1	RNA-binding protein Nova-1;NOVA1;PTN002469758;orthologs	RNA-BINDING PROTEIN NOVA-1 (PTHR10288:SF229)	RNA metabolism protein(PC00031)	Homo sapiens
	HUMAN|HGNC=3446|UniProtKB=P11308	ERG	Transcriptional regulator ERG;ERG;PTN002483877;orthologs	TRANSCRIPTIONAL REGULATOR ERG (PTHR11849:SF216)	winged helix/forkhead transcription factor(PC00246)	Homo sapiens
	HUMAN|HGNC=7984|UniProtKB=O00482	NR5A2	Nuclear receptor subfamily 5 group A member 2;NR5A2;PTN002515300;orthologs	NUCLEAR RECEPTOR SUBFAMILY 5 GROUP A MEMBER 2 (PTHR24086:SF18)	C4 zinc finger nuclear receptor(PC00169)	Homo sapiens
	HUMAN|HGNC=2082|UniProtKB=O15516	CLOCK	Circadian locomoter output cycles protein kaput;CLOCK;PTN002507168;orthologs	CIRCADIAN LOCOMOTER OUTPUT CYCLES PROTEIN KAPUT (PTHR46055:SF2)		Homo sapiens
	HUMAN|HGNC=10258|UniProtKB=P35398	RORA	Nuclear receptor ROR-alpha;RORA;PTN002515192;orthologs	NUCLEAR RECEPTOR ROR-ALPHA (PTHR45805:SF3)	C4 zinc finger nuclear receptor(PC00169)	Homo sapiens
	HUMAN|HGNC=24238|UniProtKB=Q5VT06	CEP350	Centrosome-associated protein 350;CEP350;PTN002493484;orthologs	CENTROSOME-ASSOCIATED PROTEIN 350 (PTHR13958:SF4)	non-motor microtubule binding protein(PC00166)	Homo sapiens
	HUMAN|HGNC=26199|UniProtKB=Q9H079	KATNBL1	KATNB1-like protein 1;KATNBL1;PTN002495036;orthologs	KATNB1-LIKE PROTEIN 1 (PTHR14682:SF1)		Homo sapiens
	HUMAN|HGNC=3811|UniProtKB=P55316	FOXG1	Forkhead box protein G1;FOXG1;PTN002483625;orthologs	FORKHEAD BOX PROTEIN G1 (PTHR46617:SF3)	winged helix/forkhead transcription factor(PC00246)	Homo sapiens
	HUMAN|HGNC=29152|UniProtKB=Q7L804	RAB11FIP2	Rab11 family-interacting protein 2;RAB11FIP2;PTN002496568;orthologs	RAB11 FAMILY-INTERACTING PROTEIN 2 (PTHR15746:SF20)	small GTPase(PC00208)	Homo sapiens
	HUMAN|HGNC=28734|UniProtKB=Q8IWE4	DCUN1D3	DCN1-like protein 3;DCUN1D3;PTN002487212;orthologs	DCN1-LIKE PROTEIN 3 (PTHR12281:SF31)	ubiquitin-protein ligase(PC00234)	Homo sapiens
	HUMAN|HGNC=13652|UniProtKB=A6H8Y1	BDP1	Transcription factor TFIIIB component B'' homolog;BDP1;PTN002505638;orthologs	TRANSCRIPTION FACTOR TFIIIB COMPONENT B'' HOMOLOG (PTHR22929:SF0)	general transcription factor(PC00259)	Homo sapiens
	HUMAN|HGNC=3326|UniProtKB=P28324	ELK4	ETS domain-containing protein Elk-4;ELK4;PTN002483891;orthologs	ETS DOMAIN-CONTAINING PROTEIN ELK-4 (PTHR11849:SF21)	winged helix/forkhead transcription factor(PC00246)	Homo sapiens
	HUMAN|HGNC=1875|UniProtKB=Q9Y281	CFL2	Cofilin-2;CFL2;PTN002484470;orthologs	COFILIN-2 (PTHR11913:SF15)	non-motor actin binding protein(PC00165)	Homo sapiens
	HUMAN|HGNC=19322|UniProtKB=Q8WY54	PPM1E	Protein phosphatase 1E;PPM1E;PTN002492919;orthologs	PROTEIN PHOSPHATASE 1E (PTHR13832:SF535)	protein phosphatase(PC00195)	Homo sapiens
	HUMAN|HGNC=7784|UniProtKB=Q12857	NFIA	Nuclear factor 1 A-type;NFIA;PTN002479558;orthologs	NUCLEAR FACTOR 1 A-TYPE (PTHR11492:SF6)	DNA-binding transcription factor(PC00218)	Homo sapiens
	HUMAN|HGNC=17064|UniProtKB=O00472	ELL2	RNA polymerase II elongation factor ELL2;ELL2;PTN002510926;orthologs	RNA POLYMERASE II ELONGATION FACTOR ELL2 (PTHR23288:SF8)	general transcription factor(PC00259)	Homo sapiens
	HUMAN|HGNC=689|UniProtKB=Q9Y4X5	ARIH1	E3 ubiquitin-protein ligase ARIH1;ARIH1;PTN002481780;orthologs	E3 UBIQUITIN-PROTEIN LIGASE ARIH1 (PTHR11685:SF212)	ubiquitin-protein ligase(PC00234)	Homo sapiens
	HUMAN|HGNC=18595|UniProtKB=Q96JB3	HIC2	Hypermethylated in cancer 2 protein;HIC2;PTN002553464;orthologs	HYPERMETHYLATED IN CANCER 2 PROTEIN (PTHR24399:SF27)	C2H2 zinc finger transcription factor(PC00248)	Homo sapiens
	HUMAN|HGNC=22224|UniProtKB=Q6ZMT4	KDM7A	Lysine-specific demethylase 7A;KDM7A;PTN002508490;orthologs	LYSINE-SPECIFIC DEMETHYLASE 7A (PTHR23123:SF15)	histone modifying enzyme(PC00261)	Homo sapiens
	HUMAN|HGNC=9414|UniProtKB=Q13976	PRKG1	cGMP-dependent protein kinase 1;PRKG1;PTN002519366;orthologs	SUBFAMILY NOT NAMED (PTHR24353:SF68)	non-receptor serine/threonine protein kinase(PC00167)	Homo sapiens
	HUMAN|HGNC=30953|UniProtKB=Q96DT7	ZBTB10	Zinc finger and BTB domain-containing protein 10;ZBTB10;PTN002521264;orthologs	ZINC FINGER AND BTB DOMAIN-CONTAINING PROTEIN 10 (PTHR24414:SF27)	non-motor actin binding protein(PC00165)	Homo sapiens
	HUMAN|HGNC=21746|UniProtKB=Q8NE35	CPEB3	Cytoplasmic polyadenylation element-binding protein 3;CPEB3;PTN002488894;orthologs	CYTOPLASMIC POLYADENYLATION ELEMENT-BINDING PROTEIN 3 (PTHR12566:SF7)	mRNA polyadenylation factor(PC00146)	Homo sapiens
	HUMAN|HGNC=20418|UniProtKB=Q9NTI5	PDS5B	Sister chromatid cohesion protein PDS5 homolog B;PDS5B;PTN002489263;orthologs	SISTER CHROMATID COHESION PROTEIN PDS5 HOMOLOG B (PTHR12663:SF1)	chromatin/chromatin-binding, or -regulatory protein(PC00077)	Homo sapiens
	HUMAN|HGNC=14881|UniProtKB=O60315	ZEB2	Zinc finger E-box-binding homeobox 2;ZEB2;PTN002520847;orthologs	ZINC FINGER E-BOX-BINDING HOMEOBOX 2 (PTHR24391:SF11)	C2H2 zinc finger transcription factor(PC00248)	Homo sapiens
	HUMAN|HGNC=6348|UniProtKB=O43474	KLF4	Krueppel-like factor 4;KLF4;PTN002551922;orthologs	KRUEPPEL-LIKE FACTOR 4 (PTHR23235:SF117)	C2H2 zinc finger transcription factor(PC00248)	Homo sapiens
	HUMAN|HGNC=7978|UniProtKB=P04150	NR3C1	Glucocorticoid receptor;NR3C1;PTN002515274;orthologs	GLUCOCORTICOID RECEPTOR (PTHR48092:SF5)	C4 zinc finger nuclear receptor(PC00169)	Homo sapiens
	HUMAN|HGNC=16787|UniProtKB=Q9BZQ6	EDEM3	ER degradation-enhancing alpha-mannosidase-like protein 3;EDEM3;PTN002482735;orthologs	ER DEGRADATION-ENHANCING ALPHA-MANNOSIDASE-LIKE PROTEIN 3 (PTHR45679:SF2)		Homo sapiens
	HUMAN|HGNC=15767|UniProtKB=Q96AC1	FERMT2	Fermitin family homolog 2;FERMT2;PTN002497114;orthologs	FERMITIN FAMILY HOMOLOG 2 (PTHR16160:SF11)		Homo sapiens
	HUMAN|HGNC=5467|UniProtKB=P11717	IGF2R	Cation-independent mannose-6-phosphate receptor;IGF2R;PTN002495428;orthologs	CATION-INDEPENDENT MANNOSE-6-PHOSPHATE RECEPTOR (PTHR15071:SF17)	membrane traffic protein(PC00150)	Homo sapiens
	HUMAN|HGNC=14873|UniProtKB=Q9P0K7	RAI14	Ankycorbin;RAI14;PTN002516392;orthologs	ANKYCORBIN (PTHR24129:SF0)		Homo sapiens
	HUMAN|HGNC=15822|UniProtKB=Q8N573	OXR1	Oxidation resistance protein 1;OXR1;PTN002511600;orthologs	OXIDATION RESISTANCE PROTEIN 1 (PTHR23354:SF69)		Homo sapiens
	HUMAN|HGNC=13285|UniProtKB=Q5HY92	FIGN	Fidgetin;FIGN;PTN002507696;orthologs	FIDGETIN (PTHR23074:SF14)	non-motor microtubule binding protein(PC00166)	Homo sapiens
	HUMAN|HGNC=20292|UniProtKB=Q9Y376	CAB39	Calcium-binding protein 39;CAB39;PTN002468781;orthologs	CALCIUM-BINDING PROTEIN 39 (PTHR10182:SF11)		Homo sapiens
	HUMAN|HGNC=28826|UniProtKB=Q6UXN9	WDR82	WD repeat-containing protein 82;WDR82;PTN002500485;orthologs	WD REPEAT-CONTAINING PROTEIN 82 (PTHR19861:SF0)	methyltransferase(PC00155)	Homo sapiens
	HUMAN|HGNC=25997|UniProtKB=Q53TQ3	INO80D	INO80 complex subunit D;INO80D;PTN002497198;orthologs	INO80 COMPLEX SUBUNIT D (PTHR16198:SF2)		Homo sapiens
	HUMAN|HGNC=14065|UniProtKB=Q9UKV0	HDAC9	Histone deacetylase 9;HDAC9;PTN002472086;orthologs	HISTONE DEACETYLASE 9 (PTHR10625:SF41)		Homo sapiens
	HUMAN|HGNC=29529|UniProtKB=Q9BZK7	TBL1XR1	F-box-like_WD repeat-containing protein TBL1XR1;TBL1XR1;PTN002504479;orthologs	F-BOX-LIKE_WD REPEAT-CONTAINING PROTEIN TBL1XR1 (PTHR22846:SF40)		Homo sapiens
	HUMAN|HGNC=18790|UniProtKB=P42857	NSG1	Neuronal vesicle trafficking-associated protein 1;NSG1;PTN002408238;orthologs	NEURONAL VESICLE TRAFFICKING-ASSOCIATED PROTEIN 1 (PTHR28546:SF3)		Homo sapiens
	HUMAN|HGNC=24086|UniProtKB=Q9NQ94	A1CF	APOBEC1 complementation factor;A1CF;PTN002540668;orthologs	APOBEC1 COMPLEMENTATION FACTOR (PTHR21245:SF8)	RNA metabolism protein(PC00031)	Homo sapiens
	HUMAN|HGNC=9649|UniProtKB=Q99952	BDP1	Tyrosine-protein phosphatase non-receptor type 18;PTPN18;PTN002498794;orthologs	TYROSINE-PROTEIN PHOSPHATASE NON-RECEPTOR TYPE 18 (PTHR45983:SF4)		Homo sapiens
	HUMAN|HGNC=29190|UniProtKB=Q9UPQ9	TNRC6B	Trinucleotide repeat-containing gene 6B protein;TNRC6B;PTN002490386;orthologs	TRINUCLEOTIDE REPEAT-CONTAINING GENE 6B PROTEIN (PTHR13020:SF32)	RNA metabolism protein(PC00031)	Homo sapiens
	HUMAN|HGNC=28404|UniProtKB=Q6P3S1	DENND1B	DENN domain-containing protein 1B;DENND1B;PTN002491102;orthologs	DENN DOMAIN-CONTAINING PROTEIN 1B (PTHR13196:SF24)		Homo sapiens
	HUMAN|HGNC=9346|UniProtKB=O75626	PRDM1	PR domain zinc finger protein 1;PRDM1;PTN002549107;orthologs	PR DOMAIN ZINC FINGER PROTEIN 1 (PTHR16515:SF63)	C2H2 zinc finger transcription factor(PC00248)	Homo sapiens
	HUMAN|HGNC=10548|UniProtKB=P54253	ATXN1	Ataxin-1;ATXN1;PTN002491539;orthologs	ATAXIN-1 (PTHR13392:SF5)		Homo sapiens
	HUMAN|HGNC=6881|UniProtKB=P45983	MAPK8	Mitogen-activated protein kinase 8;MAPK8;PTN002513983;orthologs	MITOGEN-ACTIVATED PROTEIN KINASE 8 (PTHR24055:SF222)	non-receptor serine/threonine protein kinase(PC00167)	Homo sapiens
	HUMAN|HGNC=30988|UniProtKB=Q6ZN30	BNC2	Zinc finger protein basonuclin-2;BNC2;PTN002495367;orthologs	ZINC FINGER PROTEIN BASONUCLIN-2 (PTHR15021:SF2)	zinc finger transcription factor(PC00244)	Homo sapiens
	HUMAN|HGNC=17634|UniProtKB=Q7Z417	NUFIP2	FMR1-interacting protein NUFIP2;NUFIP2;PTN002523814;orthologs	FMR1-INTERACTING PROTEIN NUFIP2 (PTHR28333:SF2)		Homo sapiens
	HUMAN|HGNC=30626|UniProtKB=Q96MU7	YTHDC1	YTH domain-containing protein 1;YTHDC1;PTN002487700;orthologs	YTH DOMAIN-CONTAINING PROTEIN 1 (PTHR12357:SF3)	RNA metabolism protein(PC00031)	Homo sapiens
	HUMAN|HGNC=25768|UniProtKB=Q96BU1	S100PBP	S100P-binding protein;S100PBP;PTN002494697;orthologs	S100P-BINDING PROTEIN (PTHR14455:SF0)		Homo sapiens
	HUMAN|HGNC=1590|UniProtKB=O96020	CCNE2	G1_S-specific cyclin-E2;CCNE2;PTN002468725;orthologs	G1_S-SPECIFIC CYCLIN-E2 (PTHR10177:SF70)	kinase activator(PC00138)	Homo sapiens
	HUMAN|HGNC=7765|UniProtKB=P21359	NF1	Neurofibromin;NF1;PTN002468926;orthologs	NEUROFIBROMIN (PTHR10194:SF142)	GTPase-activating protein(PC00257)	Homo sapiens
	HUMAN|HGNC=29174|UniProtKB=Q2M389	WASHC4	WASH complex subunit 4;WASHC4;PTN002526656;orthologs	WASH COMPLEX SUBUNIT 4 (PTHR31409:SF0)		Homo sapiens
	HUMAN|HGNC=2363|UniProtKB=P46109	CRKL	Crk-like protein;CRKL;PTN002500791;orthologs	CRK-LIKE PROTEIN (PTHR19969:SF5)	scaffold/adaptor protein(PC00226)	Homo sapiens
	HUMAN|HGNC=20564|UniProtKB=Q9NUK0	MBNL3	Muscleblind-like protein 3;MBNL3;PTN002489376;orthologs	MUSCLEBLIND-LIKE PROTEIN 3 (PTHR12675:SF3)	RNA splicing factor(PC00148)	Homo sapiens
	HUMAN|HGNC=18326|UniProtKB=Q96QA6	YPEL2	Protein yippee-like 2;YPEL2;PTN002493151;orthologs	PROTEIN YIPPEE-LIKE 2 (PTHR13848:SF3)	ubiquitin-protein ligase(PC00234)	Homo sapiens
	HUMAN|HGNC=10887|UniProtKB=Q15475	SIX1	Homeobox protein SIX1;SIX1;PTN002470529;orthologs	HOMEOBOX PROTEIN SIX1 (PTHR10390:SF13)	homeodomain transcription factor(PC00119)	Homo sapiens
	HUMAN|HGNC=16712|UniProtKB=Q969H0	FBXW7	F-box_WD repeat-containing protein 7;FBXW7;PTN002541352;orthologs	F-BOX_WD REPEAT-CONTAINING PROTEIN 7 (PTHR19849:SF1)	ubiquitin-protein ligase(PC00234)	Homo sapiens
	HUMAN|HGNC=16700|UniProtKB=Q8WW38	ZFPM2	Zinc finger protein ZFPM2;ZFPM2;PTN002490248;orthologs	ZINC FINGER PROTEIN ZFPM2 (PTHR12958:SF5)	transcription cofactor(PC00217)	Homo sapiens
	HUMAN|HGNC=11700|UniProtKB=Q13569	TDG	G_T mismatch-specific thymine DNA glycosylase;TDG;PTN002486505;orthologs	G_T MISMATCH-SPECIFIC THYMINE DNA GLYCOSYLASE (PTHR12159:SF9)	DNA glycosylase(PC00010)	Homo sapiens
	HUMAN|HGNC=4273|UniProtKB=Q14161	GIT2	ARF GTPase-activating protein GIT2;GIT2;PTN002509053;orthologs	ARF GTPASE-ACTIVATING PROTEIN GIT2 (PTHR46097:SF4)		Homo sapiens
Intracellular organelle lumen	HUMAN|HGNC=7886|UniProtKB=P51513	NOVA1	RNA-binding protein Nova-1;NOVA1;PTN002469758;orthologs	RNA-BINDING PROTEIN NOVA-1 (PTHR10288:SF229)	RNA metabolism protein(PC00031)	Homo sapiens
	HUMAN|HGNC=3446|UniProtKB=P11308	ERG	Transcriptional regulator ERG;ERG;PTN002483877;orthologs	TRANSCRIPTIONAL REGULATOR ERG (PTHR11849:SF216)	winged helix/forkhead transcription factor(PC00246)	Homo sapiens
	HUMAN|HGNC=7984|UniProtKB=O00482	NR5A2	Nuclear receptor subfamily 5 group A member 2;NR5A2;PTN002515300;orthologs	NUCLEAR RECEPTOR SUBFAMILY 5 GROUP A MEMBER 2 (PTHR24086:SF18)	C4 zinc finger nuclear receptor(PC00169)	Homo sapiens
	HUMAN|HGNC=2082|UniProtKB=O15516	CLOCK	Circadian locomoter output cycles protein kaput;CLOCK;PTN002507168;orthologs	CIRCADIAN LOCOMOTER OUTPUT CYCLES PROTEIN KAPUT (PTHR46055:SF2)		Homo sapiens
	HUMAN|HGNC=10258|UniProtKB=P35398	RORA	Nuclear receptor ROR-alpha;RORA;PTN002515192;orthologs	NUCLEAR RECEPTOR ROR-ALPHA (PTHR45805:SF3)	C4 zinc finger nuclear receptor(PC00169)	Homo sapiens
	HUMAN|HGNC=24238|UniProtKB=Q5VT06	CEP350	Centrosome-associated protein 350;CEP350;PTN002493484;orthologs	CENTROSOME-ASSOCIATED PROTEIN 350 (PTHR13958:SF4)	non-motor microtubule binding protein(PC00166)	Homo sapiens
	HUMAN|HGNC=26199|UniProtKB=Q9H079	KATNBL1	KATNB1-like protein 1;KATNBL1;PTN002495036;orthologs	KATNB1-LIKE PROTEIN 1 (PTHR14682:SF1)		Homo sapiens
	HUMAN|HGNC=3811|UniProtKB=P55316	FOXG1	Forkhead box protein G1;FOXG1;PTN002483625;orthologs	FORKHEAD BOX PROTEIN G1 (PTHR46617:SF3)	winged helix/forkhead transcription factor(PC00246)	Homo sapiens
	HUMAN|HGNC=29152|UniProtKB=Q7L804	RAB11FIP2	Rab11 family-interacting protein 2;RAB11FIP2;PTN002496568;orthologs	RAB11 FAMILY-INTERACTING PROTEIN 2 (PTHR15746:SF20)	small GTPase(PC00208)	Homo sapiens
	HUMAN|HGNC=28734|UniProtKB=Q8IWE4	DCUN1D3	DCN1-like protein 3;DCUN1D3;PTN002487212;orthologs	DCN1-LIKE PROTEIN 3 (PTHR12281:SF31)	ubiquitin-protein ligase(PC00234)	Homo sapiens
	HUMAN|HGNC=13652|UniProtKB=A6H8Y1	BDP1	Transcription factor TFIIIB component B'' homolog;BDP1;PTN002505638;orthologs	TRANSCRIPTION FACTOR TFIIIB COMPONENT B'' HOMOLOG (PTHR22929:SF0)	general transcription factor(PC00259)	Homo sapiens
	HUMAN|HGNC=3326|UniProtKB=P28324	ELK4	ETS domain-containing protein Elk-4;ELK4;PTN002483891;orthologs	ETS DOMAIN-CONTAINING PROTEIN ELK-4 (PTHR11849:SF21)	winged helix/forkhead transcription factor(PC00246)	Homo sapiens
	HUMAN|HGNC=1875|UniProtKB=Q9Y281	CFL2	Cofilin-2;CFL2;PTN002484470;orthologs	COFILIN-2 (PTHR11913:SF15)	non-motor actin binding protein(PC00165)	Homo sapiens
	HUMAN|HGNC=19322|UniProtKB=Q8WY54	PPM1E	Protein phosphatase 1E;PPM1E;PTN002492919;orthologs	PROTEIN PHOSPHATASE 1E (PTHR13832:SF535)	protein phosphatase(PC00195)	Homo sapiens
	HUMAN|HGNC=7784|UniProtKB=Q12857	NFIA	Nuclear factor 1 A-type;NFIA;PTN002479558;orthologs	NUCLEAR FACTOR 1 A-TYPE (PTHR11492:SF6)	DNA-binding transcription factor(PC00218)	Homo sapiens
	HUMAN|HGNC=17064|UniProtKB=O00472	ELL2	RNA polymerase II elongation factor ELL2;ELL2;PTN002510926;orthologs	RNA POLYMERASE II ELONGATION FACTOR ELL2 (PTHR23288:SF8)	general transcription factor(PC00259)	Homo sapiens
	HUMAN|HGNC=689|UniProtKB=Q9Y4X5	ARIH1	E3 ubiquitin-protein ligase ARIH1;ARIH1;PTN002481780;orthologs	E3 UBIQUITIN-PROTEIN LIGASE ARIH1 (PTHR11685:SF212)	ubiquitin-protein ligase(PC00234)	Homo sapiens
	HUMAN|HGNC=18595|UniProtKB=Q96JB3	HIC2	Hypermethylated in cancer 2 protein;HIC2;PTN002553464;orthologs	HYPERMETHYLATED IN CANCER 2 PROTEIN (PTHR24399:SF27)	C2H2 zinc finger transcription factor(PC00248)	Homo sapiens
	HUMAN|HGNC=22224|UniProtKB=Q6ZMT4	KDM7A	Lysine-specific demethylase 7A;KDM7A;PTN002508490;orthologs	LYSINE-SPECIFIC DEMETHYLASE 7A (PTHR23123:SF15)	histone modifying enzyme(PC00261)	Homo sapiens
	HUMAN|HGNC=9414|UniProtKB=Q13976	PRKG1	cGMP-dependent protein kinase 1;PRKG1;PTN002519366;orthologs	SUBFAMILY NOT NAMED (PTHR24353:SF68)	non-receptor serine/threonine protein kinase(PC00167)	Homo sapiens
	HUMAN|HGNC=30953|UniProtKB=Q96DT7	ZBTB10	Zinc finger and BTB domain-containing protein 10;ZBTB10;PTN002521264;orthologs	ZINC FINGER AND BTB DOMAIN-CONTAINING PROTEIN 10 (PTHR24414:SF27)	non-motor actin binding protein(PC00165)	Homo sapiens
	HUMAN|HGNC=21746|UniProtKB=Q8NE35	CPEB3	Cytoplasmic polyadenylation element-binding protein 3;CPEB3;PTN002488894;orthologs	CYTOPLASMIC POLYADENYLATION ELEMENT-BINDING PROTEIN 3 (PTHR12566:SF7)	mRNA polyadenylation factor(PC00146)	Homo sapiens
	HUMAN|HGNC=20418|UniProtKB=Q9NTI5	PDS5B	Sister chromatid cohesion protein PDS5 homolog B;PDS5B;PTN002489263;orthologs	SISTER CHROMATID COHESION PROTEIN PDS5 HOMOLOG B (PTHR12663:SF1)	chromatin/chromatin-binding, or -regulatory protein(PC00077)	Homo sapiens
	HUMAN|HGNC=14881|UniProtKB=O60315	ZEB2	Zinc finger E-box-binding homeobox 2;ZEB2;PTN002520847;orthologs	ZINC FINGER E-BOX-BINDING HOMEOBOX 2 (PTHR24391:SF11)	C2H2 zinc finger transcription factor(PC00248)	Homo sapiens
	HUMAN|HGNC=6348|UniProtKB=O43474	KLF4	Krueppel-like factor 4;KLF4;PTN002551922;orthologs	KRUEPPEL-LIKE FACTOR 4 (PTHR23235:SF117)	C2H2 zinc finger transcription factor(PC00248)	Homo sapiens
	HUMAN|HGNC=7978|UniProtKB=P04150	NR3C1	Glucocorticoid receptor;NR3C1;PTN002515274;orthologs	GLUCOCORTICOID RECEPTOR (PTHR48092:SF5)	C4 zinc finger nuclear receptor(PC00169)	Homo sapiens
	HUMAN|HGNC=16787|UniProtKB=Q9BZQ6	EDEM3	ER degradation-enhancing alpha-mannosidase-like protein 3;EDEM3;PTN002482735;orthologs	ER DEGRADATION-ENHANCING ALPHA-MANNOSIDASE-LIKE PROTEIN 3 (PTHR45679:SF2)		Homo sapiens
	HUMAN|HGNC=15767|UniProtKB=Q96AC1	FERMT2	Fermitin family homolog 2;FERMT2;PTN002497114;orthologs	FERMITIN FAMILY HOMOLOG 2 (PTHR16160:SF11)		Homo sapiens
	HUMAN|HGNC=5467|UniProtKB=P11717	IGF2R	Cation-independent mannose-6-phosphate receptor;IGF2R;PTN002495428;orthologs	CATION-INDEPENDENT MANNOSE-6-PHOSPHATE RECEPTOR (PTHR15071:SF17)	membrane traffic protein(PC00150)	Homo sapiens
	HUMAN|HGNC=14873|UniProtKB=Q9P0K7	RAI14	Ankycorbin;RAI14;PTN002516392;orthologs	ANKYCORBIN (PTHR24129:SF0)		Homo sapiens
	HUMAN|HGNC=15822|UniProtKB=Q8N573	OXR1	Oxidation resistance protein 1;OXR1;PTN002511600;orthologs	OXIDATION RESISTANCE PROTEIN 1 (PTHR23354:SF69)		Homo sapiens
	HUMAN|HGNC=13285|UniProtKB=Q5HY92	FIGN	Fidgetin;FIGN;PTN002507696;orthologs	FIDGETIN (PTHR23074:SF14)	non-motor microtubule binding protein(PC00166)	Homo sapiens
	HUMAN|HGNC=20292|UniProtKB=Q9Y376	CAB39	Calcium-binding protein 39;CAB39;PTN002468781;orthologs	CALCIUM-BINDING PROTEIN 39 (PTHR10182:SF11)		Homo sapiens
	HUMAN|HGNC=28826|UniProtKB=Q6UXN9	WDR82	WD repeat-containing protein 82;WDR82;PTN002500485;orthologs	WD REPEAT-CONTAINING PROTEIN 82 (PTHR19861:SF0)	methyltransferase(PC00155)	Homo sapiens
	HUMAN|HGNC=25997|UniProtKB=Q53TQ3	INO80D	INO80 complex subunit D;INO80D;PTN002497198;orthologs	INO80 COMPLEX SUBUNIT D (PTHR16198:SF2)		Homo sapiens
	HUMAN|HGNC=14065|UniProtKB=Q9UKV0	HDAC9	Histone deacetylase 9;HDAC9;PTN002472086;orthologs	HISTONE DEACETYLASE 9 (PTHR10625:SF41)		Homo sapiens
	HUMAN|HGNC=29529|UniProtKB=Q9BZK7	TBL1XR1	F-box-like_WD repeat-containing protein TBL1XR1;TBL1XR1;PTN002504479;orthologs	F-BOX-LIKE_WD REPEAT-CONTAINING PROTEIN TBL1XR1 (PTHR22846:SF40)		Homo sapiens
	HUMAN|HGNC=18790|UniProtKB=P42857	NSG1	Neuronal vesicle trafficking-associated protein 1;NSG1;PTN002408238;orthologs	NEURONAL VESICLE TRAFFICKING-ASSOCIATED PROTEIN 1 (PTHR28546:SF3)		Homo sapiens
	HUMAN|HGNC=24086|UniProtKB=Q9NQ94	A1CF	APOBEC1 complementation factor;A1CF;PTN002540668;orthologs	APOBEC1 COMPLEMENTATION FACTOR (PTHR21245:SF8)	RNA metabolism protein(PC00031)	Homo sapiens
	HUMAN|HGNC=9649|UniProtKB=Q99952	BDP1	Tyrosine-protein phosphatase non-receptor type 18;PTPN18;PTN002498794;orthologs	TYROSINE-PROTEIN PHOSPHATASE NON-RECEPTOR TYPE 18 (PTHR45983:SF4)		Homo sapiens
	HUMAN|HGNC=29190|UniProtKB=Q9UPQ9	TNRC6B	Trinucleotide repeat-containing gene 6B protein;TNRC6B;PTN002490386;orthologs	TRINUCLEOTIDE REPEAT-CONTAINING GENE 6B PROTEIN (PTHR13020:SF32)	RNA metabolism protein(PC00031)	Homo sapiens
	HUMAN|HGNC=28404|UniProtKB=Q6P3S1	DENND1B	DENN domain-containing protein 1B;DENND1B;PTN002491102;orthologs	DENN DOMAIN-CONTAINING PROTEIN 1B (PTHR13196:SF24)		Homo sapiens
	HUMAN|HGNC=9346|UniProtKB=O75626	PRDM1	PR domain zinc finger protein 1;PRDM1;PTN002549107;orthologs	PR DOMAIN ZINC FINGER PROTEIN 1 (PTHR16515:SF63)	C2H2 zinc finger transcription factor(PC00248)	Homo sapiens
	HUMAN|HGNC=10548|UniProtKB=P54253	ATXN1	Ataxin-1;ATXN1;PTN002491539;orthologs	ATAXIN-1 (PTHR13392:SF5)		Homo sapiens
	HUMAN|HGNC=6881|UniProtKB=P45983	MAPK8	Mitogen-activated protein kinase 8;MAPK8;PTN002513983;orthologs	MITOGEN-ACTIVATED PROTEIN KINASE 8 (PTHR24055:SF222)	non-receptor serine/threonine protein kinase(PC00167)	Homo sapiens
	HUMAN|HGNC=30988|UniProtKB=Q6ZN30	BNC2	Zinc finger protein basonuclin-2;BNC2;PTN002495367;orthologs	ZINC FINGER PROTEIN BASONUCLIN-2 (PTHR15021:SF2)	zinc finger transcription factor(PC00244)	Homo sapiens
	HUMAN|HGNC=17634|UniProtKB=Q7Z417	NUFIP2	FMR1-interacting protein NUFIP2;NUFIP2;PTN002523814;orthologs	FMR1-INTERACTING PROTEIN NUFIP2 (PTHR28333:SF2)		Homo sapiens
	HUMAN|HGNC=30626|UniProtKB=Q96MU7	YTHDC1	YTH domain-containing protein 1;YTHDC1;PTN002487700;orthologs	YTH DOMAIN-CONTAINING PROTEIN 1 (PTHR12357:SF3)	RNA metabolism protein(PC00031)	Homo sapiens
	HUMAN|HGNC=25768|UniProtKB=Q96BU1	S100PBP	S100P-binding protein;S100PBP;PTN002494697;orthologs	S100P-BINDING PROTEIN (PTHR14455:SF0)		Homo sapiens
	HUMAN|HGNC=1590|UniProtKB=O96020	CCNE2	G1_S-specific cyclin-E2;CCNE2;PTN002468725;orthologs	G1_S-SPECIFIC CYCLIN-E2 (PTHR10177:SF70)	kinase activator(PC00138)	Homo sapiens
	HUMAN|HGNC=7765|UniProtKB=P21359	NF1	Neurofibromin;NF1;PTN002468926;orthologs	NEUROFIBROMIN (PTHR10194:SF142)	GTPase-activating protein(PC00257)	Homo sapiens
	HUMAN|HGNC=29174|UniProtKB=Q2M389	WASHC4	WASH complex subunit 4;WASHC4;PTN002526656;orthologs	WASH COMPLEX SUBUNIT 4 (PTHR31409:SF0)		Homo sapiens
	HUMAN|HGNC=2363|UniProtKB=P46109	CRKL	Crk-like protein;CRKL;PTN002500791;orthologs	CRK-LIKE PROTEIN (PTHR19969:SF5)	scaffold/adaptor protein(PC00226)	Homo sapiens
	HUMAN|HGNC=20564|UniProtKB=Q9NUK0	MBNL3	Muscleblind-like protein 3;MBNL3;PTN002489376;orthologs	MUSCLEBLIND-LIKE PROTEIN 3 (PTHR12675:SF3)	RNA splicing factor(PC00148)	Homo sapiens
	HUMAN|HGNC=18326|UniProtKB=Q96QA6	YPEL2	Protein yippee-like 2;YPEL2;PTN002493151;orthologs	PROTEIN YIPPEE-LIKE 2 (PTHR13848:SF3)	ubiquitin-protein ligase(PC00234)	Homo sapiens
	HUMAN|HGNC=10887|UniProtKB=Q15475	SIX1	Homeobox protein SIX1;SIX1;PTN002470529;orthologs	HOMEOBOX PROTEIN SIX1 (PTHR10390:SF13)	homeodomain transcription factor(PC00119)	Homo sapiens
	HUMAN|HGNC=16712|UniProtKB=Q969H0	FBXW7	F-box_WD repeat-containing protein 7;FBXW7;PTN002541352;orthologs	F-BOX_WD REPEAT-CONTAINING PROTEIN 7 (PTHR19849:SF1)	ubiquitin-protein ligase(PC00234)	Homo sapiens
	HUMAN|HGNC=16700|UniProtKB=Q8WW38	ZFPM2	Zinc finger protein ZFPM2;ZFPM2;PTN002490248;orthologs	ZINC FINGER PROTEIN ZFPM2 (PTHR12958:SF5)	transcription cofactor(PC00217)	Homo sapiens
	HUMAN|HGNC=11700|UniProtKB=Q13569	TDG	G_T mismatch-specific thymine DNA glycosylase;TDG;PTN002486505;orthologs	G_T MISMATCH-SPECIFIC THYMINE DNA GLYCOSYLASE (PTHR12159:SF9)	DNA glycosylase(PC00010)	Homo sapiens
	HUMAN|HGNC=4273|UniProtKB=Q14161	GIT2	ARF GTPase-activating protein GIT2;GIT2;PTN002509053;orthologs	ARF GTPASE-ACTIVATING PROTEIN GIT2 (PTHR46097:SF4)		Homo sapiens
Membrane-enclosed lumen	HUMAN|HGNC=7886|UniProtKB=P51513	NOVA1	RNA-binding protein Nova-1;NOVA1;PTN002469758;orthologs	RNA-BINDING PROTEIN NOVA-1 (PTHR10288:SF229)	RNA metabolism protein(PC00031)	Homo sapiens
	HUMAN|HGNC=3446|UniProtKB=P11308	ERG	Transcriptional regulator ERG;ERG;PTN002483877;orthologs	TRANSCRIPTIONAL REGULATOR ERG (PTHR11849:SF216)	winged helix/forkhead transcription factor(PC00246)	Homo sapiens
	HUMAN|HGNC=7984|UniProtKB=O00482	NR5A2	Nuclear receptor subfamily 5 group A member 2;NR5A2;PTN002515300;orthologs	NUCLEAR RECEPTOR SUBFAMILY 5 GROUP A MEMBER 2 (PTHR24086:SF18)	C4 zinc finger nuclear receptor(PC00169)	Homo sapiens
	HUMAN|HGNC=2082|UniProtKB=O15516	CLOCK	Circadian locomoter output cycles protein kaput;CLOCK;PTN002507168;orthologs	CIRCADIAN LOCOMOTER OUTPUT CYCLES PROTEIN KAPUT (PTHR46055:SF2)		Homo sapiens
	HUMAN|HGNC=10258|UniProtKB=P35398	RORA	Nuclear receptor ROR-alpha;RORA;PTN002515192;orthologs	NUCLEAR RECEPTOR ROR-ALPHA (PTHR45805:SF3)	C4 zinc finger nuclear receptor(PC00169)	Homo sapiens
	HUMAN|HGNC=24238|UniProtKB=Q5VT06	CEP350	Centrosome-associated protein 350;CEP350;PTN002493484;orthologs	CENTROSOME-ASSOCIATED PROTEIN 350 (PTHR13958:SF4)	non-motor microtubule binding protein(PC00166)	Homo sapiens
	HUMAN|HGNC=26199|UniProtKB=Q9H079	KATNBL1	KATNB1-like protein 1;KATNBL1;PTN002495036;orthologs	KATNB1-LIKE PROTEIN 1 (PTHR14682:SF1)		Homo sapiens
	HUMAN|HGNC=3811|UniProtKB=P55316	FOXG1	Forkhead box protein G1;FOXG1;PTN002483625;orthologs	FORKHEAD BOX PROTEIN G1 (PTHR46617:SF3)	winged helix/forkhead transcription factor(PC00246)	Homo sapiens
	HUMAN|HGNC=29152|UniProtKB=Q7L804	RAB11FIP2	Rab11 family-interacting protein 2;RAB11FIP2;PTN002496568;orthologs	RAB11 FAMILY-INTERACTING PROTEIN 2 (PTHR15746:SF20)	small GTPase(PC00208)	Homo sapiens
	HUMAN|HGNC=28734|UniProtKB=Q8IWE4	DCUN1D3	DCN1-like protein 3;DCUN1D3;PTN002487212;orthologs	DCN1-LIKE PROTEIN 3 (PTHR12281:SF31)	ubiquitin-protein ligase(PC00234)	Homo sapiens
	HUMAN|HGNC=13652|UniProtKB=A6H8Y1	BDP1	Transcription factor TFIIIB component B'' homolog;BDP1;PTN002505638;orthologs	TRANSCRIPTION FACTOR TFIIIB COMPONENT B'' HOMOLOG (PTHR22929:SF0)	general transcription factor(PC00259)	Homo sapiens
	HUMAN|HGNC=3326|UniProtKB=P28324	ELK4	ETS domain-containing protein Elk-4;ELK4;PTN002483891;orthologs	ETS DOMAIN-CONTAINING PROTEIN ELK-4 (PTHR11849:SF21)	winged helix/forkhead transcription factor(PC00246)	Homo sapiens
	HUMAN|HGNC=1875|UniProtKB=Q9Y281	CFL2	Cofilin-2;CFL2;PTN002484470;orthologs	COFILIN-2 (PTHR11913:SF15)	non-motor actin binding protein(PC00165)	Homo sapiens
	HUMAN|HGNC=19322|UniProtKB=Q8WY54	PPM1E	Protein phosphatase 1E;PPM1E;PTN002492919;orthologs	PROTEIN PHOSPHATASE 1E (PTHR13832:SF535)	protein phosphatase(PC00195)	Homo sapiens
	HUMAN|HGNC=7784|UniProtKB=Q12857	NFIA	Nuclear factor 1 A-type;NFIA;PTN002479558;orthologs	NUCLEAR FACTOR 1 A-TYPE (PTHR11492:SF6)	DNA-binding transcription factor(PC00218)	Homo sapiens
	HUMAN|HGNC=17064|UniProtKB=O00472	ELL2	RNA polymerase II elongation factor ELL2;ELL2;PTN002510926;orthologs	RNA POLYMERASE II ELONGATION FACTOR ELL2 (PTHR23288:SF8)	general transcription factor(PC00259)	Homo sapiens
	HUMAN|HGNC=689|UniProtKB=Q9Y4X5	ARIH1	E3 ubiquitin-protein ligase ARIH1;ARIH1;PTN002481780;orthologs	E3 UBIQUITIN-PROTEIN LIGASE ARIH1 (PTHR11685:SF212)	ubiquitin-protein ligase(PC00234)	Homo sapiens
	HUMAN|HGNC=18595|UniProtKB=Q96JB3	HIC2	Hypermethylated in cancer 2 protein;HIC2;PTN002553464;orthologs	HYPERMETHYLATED IN CANCER 2 PROTEIN (PTHR24399:SF27)	C2H2 zinc finger transcription factor(PC00248)	Homo sapiens
	HUMAN|HGNC=22224|UniProtKB=Q6ZMT4	KDM7A	Lysine-specific demethylase 7A;KDM7A;PTN002508490;orthologs	LYSINE-SPECIFIC DEMETHYLASE 7A (PTHR23123:SF15)	histone modifying enzyme(PC00261)	Homo sapiens
	HUMAN|HGNC=9414|UniProtKB=Q13976	PRKG1	cGMP-dependent protein kinase 1;PRKG1;PTN002519366;orthologs	SUBFAMILY NOT NAMED (PTHR24353:SF68)	non-receptor serine/threonine protein kinase(PC00167)	Homo sapiens
	HUMAN|HGNC=30953|UniProtKB=Q96DT7	ZBTB10	Zinc finger and BTB domain-containing protein 10;ZBTB10;PTN002521264;orthologs	ZINC FINGER AND BTB DOMAIN-CONTAINING PROTEIN 10 (PTHR24414:SF27)	non-motor actin binding protein(PC00165)	Homo sapiens
	HUMAN|HGNC=21746|UniProtKB=Q8NE35	CPEB3	Cytoplasmic polyadenylation element-binding protein 3;CPEB3;PTN002488894;orthologs	CYTOPLASMIC POLYADENYLATION ELEMENT-BINDING PROTEIN 3 (PTHR12566:SF7)	mRNA polyadenylation factor(PC00146)	Homo sapiens
	HUMAN|HGNC=20418|UniProtKB=Q9NTI5	PDS5B	Sister chromatid cohesion protein PDS5 homolog B;PDS5B;PTN002489263;orthologs	SISTER CHROMATID COHESION PROTEIN PDS5 HOMOLOG B (PTHR12663:SF1)	chromatin/chromatin-binding, or -regulatory protein(PC00077)	Homo sapiens
	HUMAN|HGNC=14881|UniProtKB=O60315	ZEB2	Zinc finger E-box-binding homeobox 2;ZEB2;PTN002520847;orthologs	ZINC FINGER E-BOX-BINDING HOMEOBOX 2 (PTHR24391:SF11)	C2H2 zinc finger transcription factor(PC00248)	Homo sapiens
	HUMAN|HGNC=6348|UniProtKB=O43474	KLF4	Krueppel-like factor 4;KLF4;PTN002551922;orthologs	KRUEPPEL-LIKE FACTOR 4 (PTHR23235:SF117)	C2H2 zinc finger transcription factor(PC00248)	Homo sapiens
	HUMAN|HGNC=7978|UniProtKB=P04150	NR3C1	Glucocorticoid receptor;NR3C1;PTN002515274;orthologs	GLUCOCORTICOID RECEPTOR (PTHR48092:SF5)	C4 zinc finger nuclear receptor(PC00169)	Homo sapiens
	HUMAN|HGNC=16787|UniProtKB=Q9BZQ6	EDEM3	ER degradation-enhancing alpha-mannosidase-like protein 3;EDEM3;PTN002482735;orthologs	ER DEGRADATION-ENHANCING ALPHA-MANNOSIDASE-LIKE PROTEIN 3 (PTHR45679:SF2)		Homo sapiens
	HUMAN|HGNC=15767|UniProtKB=Q96AC1	FERMT2	Fermitin family homolog 2;FERMT2;PTN002497114;orthologs	FERMITIN FAMILY HOMOLOG 2 (PTHR16160:SF11)		Homo sapiens
	HUMAN|HGNC=5467|UniProtKB=P11717	IGF2R	Cation-independent mannose-6-phosphate receptor;IGF2R;PTN002495428;orthologs	CATION-INDEPENDENT MANNOSE-6-PHOSPHATE RECEPTOR (PTHR15071:SF17)	membrane traffic protein(PC00150)	Homo sapiens
	HUMAN|HGNC=14873|UniProtKB=Q9P0K7	RAI14	Ankycorbin;RAI14;PTN002516392;orthologs	ANKYCORBIN (PTHR24129:SF0)		Homo sapiens
	HUMAN|HGNC=15822|UniProtKB=Q8N573	OXR1	Oxidation resistance protein 1;OXR1;PTN002511600;orthologs	OXIDATION RESISTANCE PROTEIN 1 (PTHR23354:SF69)		Homo sapiens
	HUMAN|HGNC=13285|UniProtKB=Q5HY92	FIGN	Fidgetin;FIGN;PTN002507696;orthologs	FIDGETIN (PTHR23074:SF14)	non-motor microtubule binding protein(PC00166)	Homo sapiens
	HUMAN|HGNC=20292|UniProtKB=Q9Y376	CAB39	Calcium-binding protein 39;CAB39;PTN002468781;orthologs	CALCIUM-BINDING PROTEIN 39 (PTHR10182:SF11)		Homo sapiens
	HUMAN|HGNC=28826|UniProtKB=Q6UXN9	WDR82	WD repeat-containing protein 82;WDR82;PTN002500485;orthologs	WD REPEAT-CONTAINING PROTEIN 82 (PTHR19861:SF0)	methyltransferase(PC00155)	Homo sapiens
	HUMAN|HGNC=25997|UniProtKB=Q53TQ3	INO80D	INO80 complex subunit D;INO80D;PTN002497198;orthologs	INO80 COMPLEX SUBUNIT D (PTHR16198:SF2)		Homo sapiens
	HUMAN|HGNC=14065|UniProtKB=Q9UKV0	HDAC9	Histone deacetylase 9;HDAC9;PTN002472086;orthologs	HISTONE DEACETYLASE 9 (PTHR10625:SF41)		Homo sapiens
	HUMAN|HGNC=29529|UniProtKB=Q9BZK7	TBL1XR1	F-box-like_WD repeat-containing protein TBL1XR1;TBL1XR1;PTN002504479;orthologs	F-BOX-LIKE_WD REPEAT-CONTAINING PROTEIN TBL1XR1 (PTHR22846:SF40)		Homo sapiens
	HUMAN|HGNC=18790|UniProtKB=P42857	NSG1	Neuronal vesicle trafficking-associated protein 1;NSG1;PTN002408238;orthologs	NEURONAL VESICLE TRAFFICKING-ASSOCIATED PROTEIN 1 (PTHR28546:SF3)		Homo sapiens
	HUMAN|HGNC=24086|UniProtKB=Q9NQ94	A1CF	APOBEC1 complementation factor;A1CF;PTN002540668;orthologs	APOBEC1 COMPLEMENTATION FACTOR (PTHR21245:SF8)	RNA metabolism protein(PC00031)	Homo sapiens
	HUMAN|HGNC=9649|UniProtKB=Q99952	BDP1	Tyrosine-protein phosphatase non-receptor type 18;PTPN18;PTN002498794;orthologs	TYROSINE-PROTEIN PHOSPHATASE NON-RECEPTOR TYPE 18 (PTHR45983:SF4)		Homo sapiens
	HUMAN|HGNC=29190|UniProtKB=Q9UPQ9	TNRC6B	Trinucleotide repeat-containing gene 6B protein;TNRC6B;PTN002490386;orthologs	TRINUCLEOTIDE REPEAT-CONTAINING GENE 6B PROTEIN (PTHR13020:SF32)	RNA metabolism protein(PC00031)	Homo sapiens
	HUMAN|HGNC=28404|UniProtKB=Q6P3S1	DENND1B	DENN domain-containing protein 1B;DENND1B;PTN002491102;orthologs	DENN DOMAIN-CONTAINING PROTEIN 1B (PTHR13196:SF24)		Homo sapiens
	HUMAN|HGNC=9346|UniProtKB=O75626	PRDM1	PR domain zinc finger protein 1;PRDM1;PTN002549107;orthologs	PR DOMAIN ZINC FINGER PROTEIN 1 (PTHR16515:SF63)	C2H2 zinc finger transcription factor(PC00248)	Homo sapiens
	HUMAN|HGNC=10548|UniProtKB=P54253	ATXN1	Ataxin-1;ATXN1;PTN002491539;orthologs	ATAXIN-1 (PTHR13392:SF5)		Homo sapiens
	HUMAN|HGNC=6881|UniProtKB=P45983	MAPK8	Mitogen-activated protein kinase 8;MAPK8;PTN002513983;orthologs	MITOGEN-ACTIVATED PROTEIN KINASE 8 (PTHR24055:SF222)	non-receptor serine/threonine protein kinase(PC00167)	Homo sapiens
	HUMAN|HGNC=30988|UniProtKB=Q6ZN30	BNC2	Zinc finger protein basonuclin-2;BNC2;PTN002495367;orthologs	ZINC FINGER PROTEIN BASONUCLIN-2 (PTHR15021:SF2)	zinc finger transcription factor(PC00244)	Homo sapiens
	HUMAN|HGNC=17634|UniProtKB=Q7Z417	NUFIP2	FMR1-interacting protein NUFIP2;NUFIP2;PTN002523814;orthologs	FMR1-INTERACTING PROTEIN NUFIP2 (PTHR28333:SF2)		Homo sapiens
	HUMAN|HGNC=30626|UniProtKB=Q96MU7	YTHDC1	YTH domain-containing protein 1;YTHDC1;PTN002487700;orthologs	YTH DOMAIN-CONTAINING PROTEIN 1 (PTHR12357:SF3)	RNA metabolism protein(PC00031)	Homo sapiens
	HUMAN|HGNC=25768|UniProtKB=Q96BU1	S100PBP	S100P-binding protein;S100PBP;PTN002494697;orthologs	S100P-BINDING PROTEIN (PTHR14455:SF0)		Homo sapiens
	HUMAN|HGNC=1590|UniProtKB=O96020	CCNE2	G1_S-specific cyclin-E2;CCNE2;PTN002468725;orthologs	G1_S-SPECIFIC CYCLIN-E2 (PTHR10177:SF70)	kinase activator(PC00138)	Homo sapiens
	HUMAN|HGNC=7765|UniProtKB=P21359	NF1	Neurofibromin;NF1;PTN002468926;orthologs	NEUROFIBROMIN (PTHR10194:SF142)	GTPase-activating protein(PC00257)	Homo sapiens
	HUMAN|HGNC=29174|UniProtKB=Q2M389	WASHC4	WASH complex subunit 4;WASHC4;PTN002526656;orthologs	WASH COMPLEX SUBUNIT 4 (PTHR31409:SF0)		Homo sapiens
	HUMAN|HGNC=2363|UniProtKB=P46109	CRKL	Crk-like protein;CRKL;PTN002500791;orthologs	CRK-LIKE PROTEIN (PTHR19969:SF5)	scaffold/adaptor protein(PC00226)	Homo sapiens
	HUMAN|HGNC=20564|UniProtKB=Q9NUK0	MBNL3	Muscleblind-like protein 3;MBNL3;PTN002489376;orthologs	MUSCLEBLIND-LIKE PROTEIN 3 (PTHR12675:SF3)	RNA splicing factor(PC00148)	Homo sapiens
	HUMAN|HGNC=18326|UniProtKB=Q96QA6	YPEL2	Protein yippee-like 2;YPEL2;PTN002493151;orthologs	PROTEIN YIPPEE-LIKE 2 (PTHR13848:SF3)	ubiquitin-protein ligase(PC00234)	Homo sapiens
	HUMAN|HGNC=10887|UniProtKB=Q15475	SIX1	Homeobox protein SIX1;SIX1;PTN002470529;orthologs	HOMEOBOX PROTEIN SIX1 (PTHR10390:SF13)	homeodomain transcription factor(PC00119)	Homo sapiens
	HUMAN|HGNC=16712|UniProtKB=Q969H0	FBXW7	F-box_WD repeat-containing protein 7;FBXW7;PTN002541352;orthologs	F-BOX_WD REPEAT-CONTAINING PROTEIN 7 (PTHR19849:SF1)	ubiquitin-protein ligase(PC00234)	Homo sapiens
	HUMAN|HGNC=16700|UniProtKB=Q8WW38	ZFPM2	Zinc finger protein ZFPM2;ZFPM2;PTN002490248;orthologs	ZINC FINGER PROTEIN ZFPM2 (PTHR12958:SF5)	transcription cofactor(PC00217)	Homo sapiens
	HUMAN|HGNC=11700|UniProtKB=Q13569	TDG	G_T mismatch-specific thymine DNA glycosylase;TDG;PTN002486505;orthologs	G_T MISMATCH-SPECIFIC THYMINE DNA GLYCOSYLASE (PTHR12159:SF9)	DNA glycosylase(PC00010)	Homo sapiens
	HUMAN|HGNC=4273|UniProtKB=Q14161	GIT2	ARF GTPase-activating protein GIT2;GIT2;PTN002509053;orthologs	ARF GTPASE-ACTIVATING PROTEIN GIT2 (PTHR46097:SF4)		Homo sapiens
Nucleus	HUMAN|HGNC=7886|UniProtKB=P51513	NOVA1	RNA-binding protein Nova-1;NOVA1;PTN002469758;orthologs	RNA-BINDING PROTEIN NOVA-1 (PTHR10288:SF229)	RNA metabolism protein(PC00031)	Homo sapiens
	HUMAN|HGNC=3446|UniProtKB=P11308	ERG	Transcriptional regulator ERG;ERG;PTN002483877;orthologs	TRANSCRIPTIONAL REGULATOR ERG (PTHR11849:SF216)	winged helix/forkhead transcription factor(PC00246)	Homo sapiens
	HUMAN|HGNC=7984|UniProtKB=O00482	NR5A2	Nuclear receptor subfamily 5 group A member 2;NR5A2;PTN002515300;orthologs	NUCLEAR RECEPTOR SUBFAMILY 5 GROUP A MEMBER 2 (PTHR24086:SF18)	C4 zinc finger nuclear receptor(PC00169)	Homo sapiens
	HUMAN|HGNC=2082|UniProtKB=O15516	CLOCK	Circadian locomoter output cycles protein kaput;CLOCK;PTN002507168;orthologs	CIRCADIAN LOCOMOTER OUTPUT CYCLES PROTEIN KAPUT (PTHR46055:SF2)		Homo sapiens
	HUMAN|HGNC=15514|UniProtKB=Q13492	PICALM	Phosphatidylinositol-binding clathrin assembly protein;PICALM;PTN002505997;orthologs	PHOSPHATIDYLINOSITOL-BINDING CLATHRIN ASSEMBLY PROTEIN (PTHR22951:SF16)	vesicle coat protein(PC00235)	Homo sapiens
	HUMAN|HGNC=1840|UniProtKB=Q9BXF3	CECR2	Chromatin remodeling regulator CECR2;CECR2;PTN002504925;orthologs	CHROMATIN REMODELING REGULATOR CECR2 (PTHR47092:SF1)		Homo sapiens
	HUMAN|HGNC=10258|UniProtKB=P35398	RORA	Nuclear receptor ROR-alpha;RORA;PTN002515192;orthologs	NUCLEAR RECEPTOR ROR-ALPHA (PTHR45805:SF3)	C4 zinc finger nuclear receptor(PC00169)	Homo sapiens
	HUMAN|HGNC=24238|UniProtKB=Q5VT06	CEP350	Centrosome-associated protein 350;CEP350;PTN002493484;orthologs	CENTROSOME-ASSOCIATED PROTEIN 350 (PTHR13958:SF4)	non-motor microtubule binding protein(PC00166)	Homo sapiens
	HUMAN|HGNC=18185|UniProtKB=Q9UJM3	ERRFI1	ERBB receptor feedback inhibitor 1;ERRFI1;PTN002494435;orthologs	ERBB RECEPTOR FEEDBACK INHIBITOR 1 (PTHR14254:SF5)		Homo sapiens
	HUMAN|HGNC=26199|UniProtKB=Q9H079	KATNBL1	KATNB1-like protein 1;KATNBL1;PTN002495036;orthologs	KATNB1-LIKE PROTEIN 1 (PTHR14682:SF1)		Homo sapiens
	HUMAN|HGNC=5175|UniProtKB=P52594	AGFG1	Arf-GAP domain and FG repeat-containing protein 1;AGFG1;PTN002509032;orthologs	ARF-GAP DOMAIN AND FG REPEAT-CONTAINING PROTEIN 1 (PTHR46134:SF1)		Homo sapiens
	HUMAN|HGNC=3811|UniProtKB=P55316	FOXG1	Forkhead box protein G1;FOXG1;PTN002483625;orthologs	FORKHEAD BOX PROTEIN G1 (PTHR46617:SF3)	winged helix/forkhead transcription factor(PC00246)	Homo sapiens
	HUMAN|HGNC=29152|UniProtKB=Q7L804	RAB11FIP2	Rab11 family-interacting protein 2;RAB11FIP2;PTN002496568;orthologs	RAB11 FAMILY-INTERACTING PROTEIN 2 (PTHR15746:SF20)	small GTPase(PC00208)	Homo sapiens
	HUMAN|HGNC=28734|UniProtKB=Q8IWE4	DCUN1D3	DCN1-like protein 3;DCUN1D3;PTN002487212;orthologs	DCN1-LIKE PROTEIN 3 (PTHR12281:SF31)	ubiquitin-protein ligase(PC00234)	Homo sapiens
	HUMAN|HGNC=13652|UniProtKB=A6H8Y1	BDP1	Transcription factor TFIIIB component B'' homolog;BDP1;PTN002505638;orthologs	TRANSCRIPTION FACTOR TFIIIB COMPONENT B'' HOMOLOG (PTHR22929:SF0)	general transcription factor(PC00259)	Homo sapiens
	HUMAN|HGNC=3326|UniProtKB=P28324	ELK4	ETS domain-containing protein Elk-4;ELK4;PTN002483891;orthologs	ETS DOMAIN-CONTAINING PROTEIN ELK-4 (PTHR11849:SF21)	winged helix/forkhead transcription factor(PC00246)	Homo sapiens
	HUMAN|HGNC=10461|UniProtKB=P30622	CLIP1	CAP-Gly domain-containing linker protein 1;CLIP1;PTN002498107;orthologs	CAP-GLY DOMAIN-CONTAINING LINKER PROTEIN 1 (PTHR18916:SF44)	chaperone(PC00072)	Homo sapiens
	HUMAN|HGNC=1875|UniProtKB=Q9Y281	CFL2	Cofilin-2;CFL2;PTN002484470;orthologs	COFILIN-2 (PTHR11913:SF15)	non-motor actin binding protein(PC00165)	Homo sapiens
	HUMAN|HGNC=19322|UniProtKB=Q8WY54	PPM1E	Protein phosphatase 1E;PPM1E;PTN002492919;orthologs	PROTEIN PHOSPHATASE 1E (PTHR13832:SF535)	protein phosphatase(PC00195)	Homo sapiens
	HUMAN|HGNC=29066|UniProtKB=Q9UKJ3	GPATCH8	G patch domain-containing protein 8;GPATCH8;PTN002497846;orthologs	G PATCH DOMAIN-CONTAINING PROTEIN 8 (PTHR17614:SF11)		Homo sapiens
	HUMAN|HGNC=7784|UniProtKB=Q12857	NFIA	Nuclear factor 1 A-type;NFIA;PTN002479558;orthologs	NUCLEAR FACTOR 1 A-TYPE (PTHR11492:SF6)	DNA-binding transcription factor(PC00218)	Homo sapiens
	HUMAN|HGNC=17064|UniProtKB=O00472	ELL2	RNA polymerase II elongation factor ELL2;ELL2;PTN002510926;orthologs	RNA POLYMERASE II ELONGATION FACTOR ELL2 (PTHR23288:SF8)	general transcription factor(PC00259)	Homo sapiens
	HUMAN|HGNC=14099|UniProtKB=Q9ULM6	CNOT6	CCR4-NOT transcription complex subunit 6;CNOT6;PTN002486240;orthologs	CCR4-NOT TRANSCRIPTION COMPLEX SUBUNIT 6 (PTHR12121:SF33)	mRNA polyadenylation factor(PC00146)	Homo sapiens
	HUMAN|HGNC=689|UniProtKB=Q9Y4X5	ARIH1	E3 ubiquitin-protein ligase ARIH1;ARIH1;PTN002481780;orthologs	E3 UBIQUITIN-PROTEIN LIGASE ARIH1 (PTHR11685:SF212)	ubiquitin-protein ligase(PC00234)	Homo sapiens
	HUMAN|HGNC=13222|UniProtKB=Q9C0K0	BCL11B	B-cell lymphoma_leukemia 11B;BCL11B;PTN002509576;orthologs	B-CELL LYMPHOMA_LEUKEMIA 11B (PTHR45993:SF4)	C2H2 zinc finger transcription factor(PC00248)	Homo sapiens
	HUMAN|HGNC=18595|UniProtKB=Q96JB3	HIC2	Hypermethylated in cancer 2 protein;HIC2;PTN002553464;orthologs	HYPERMETHYLATED IN CANCER 2 PROTEIN (PTHR24399:SF27)	C2H2 zinc finger transcription factor(PC00248)	Homo sapiens
	HUMAN|HGNC=22224|UniProtKB=Q6ZMT4	KDM7A	Lysine-specific demethylase 7A;KDM7A;PTN002508490;orthologs	LYSINE-SPECIFIC DEMETHYLASE 7A (PTHR23123:SF15)	histone modifying enzyme(PC00261)	Homo sapiens
	HUMAN|HGNC=9414|UniProtKB=Q13976	PRKG1	cGMP-dependent protein kinase 1;PRKG1;PTN002519366;orthologs	SUBFAMILY NOT NAMED (PTHR24353:SF68)	non-receptor serine/threonine protein kinase(PC00167)	Homo sapiens
	HUMAN|HGNC=24949|UniProtKB=Q01804	OTUD4	OTU domain-containing protein 4;OTUD4;PTN002488110;orthologs	OTU DOMAIN-CONTAINING PROTEIN 4 (PTHR12419:SF9)	cysteine protease(PC00081)	Homo sapiens
	HUMAN|HGNC=20343|UniProtKB=Q9P0R6	GSKIP	GSK3B-interacting protein;GSKIP;PTN002488369;orthologs	GSK3B-INTERACTING PROTEIN (PTHR12490:SF4)		Homo sapiens
	HUMAN|HGNC=30953|UniProtKB=Q96DT7	ZBTB10	Zinc finger and BTB domain-containing protein 10;ZBTB10;PTN002521264;orthologs	ZINC FINGER AND BTB DOMAIN-CONTAINING PROTEIN 10 (PTHR24414:SF27)	non-motor actin binding protein(PC00165)	Homo sapiens
	HUMAN|HGNC=19364|UniProtKB=Q8IZC4	RTKN2	Rhotekin-2;RTKN2;PTN002502311;orthologs	RHOTEKIN-2 (PTHR21538:SF21)	non-motor actin binding protein(PC00165)	Homo sapiens
	HUMAN|HGNC=21746|UniProtKB=Q8NE35	CPEB3	Cytoplasmic polyadenylation element-binding protein 3;CPEB3;PTN002488894;orthologs	CYTOPLASMIC POLYADENYLATION ELEMENT-BINDING PROTEIN 3 (PTHR12566:SF7)	mRNA polyadenylation factor(PC00146)	Homo sapiens
	HUMAN|HGNC=20418|UniProtKB=Q9NTI5	PDS5B	Sister chromatid cohesion protein PDS5 homolog B;PDS5B;PTN002489263;orthologs	SISTER CHROMATID COHESION PROTEIN PDS5 HOMOLOG B (PTHR12663:SF1)	chromatin/chromatin-binding, or -regulatory protein(PC00077)	Homo sapiens
	HUMAN|HGNC=14881|UniProtKB=O60315	ZEB2	Zinc finger E-box-binding homeobox 2;ZEB2;PTN002520847;orthologs	ZINC FINGER E-BOX-BINDING HOMEOBOX 2 (PTHR24391:SF11)	C2H2 zinc finger transcription factor(PC00248)	Homo sapiens
	HUMAN|HGNC=6348|UniProtKB=O43474	KLF4	Krueppel-like factor 4;KLF4;PTN002551922;orthologs	KRUEPPEL-LIKE FACTOR 4 (PTHR23235:SF117)	C2H2 zinc finger transcription factor(PC00248)	Homo sapiens
	HUMAN|HGNC=7978|UniProtKB=P04150	NR3C1	Glucocorticoid receptor;NR3C1;PTN002515274;orthologs	GLUCOCORTICOID RECEPTOR (PTHR48092:SF5)	C4 zinc finger nuclear receptor(PC00169)	Homo sapiens
	HUMAN|HGNC=15767|UniProtKB=Q96AC1	FERMT2	Fermitin family homolog 2;FERMT2;PTN002497114;orthologs	FERMITIN FAMILY HOMOLOG 2 (PTHR16160:SF11)		Homo sapiens
	HUMAN|HGNC=5467|UniProtKB=P11717	IGF2R	Cation-independent mannose-6-phosphate receptor;IGF2R;PTN002495428;orthologs	CATION-INDEPENDENT MANNOSE-6-PHOSPHATE RECEPTOR (PTHR15071:SF17)	membrane traffic protein(PC00150)	Homo sapiens
	HUMAN|HGNC=10445|UniProtKB=Q92600	CNOT9	CCR4-NOT transcription complex subunit 9;CNOT9;PTN002487063;orthologs	CCR4-NOT TRANSCRIPTION COMPLEX SUBUNIT 9 (PTHR12262:SF0)		Homo sapiens
	HUMAN|HGNC=14873|UniProtKB=Q9P0K7	RAI14	Ankycorbin;RAI14;PTN002516392;orthologs	ANKYCORBIN (PTHR24129:SF0)		Homo sapiens
	HUMAN|HGNC=15822|UniProtKB=Q8N573	OXR1	Oxidation resistance protein 1;OXR1;PTN002511600;orthologs	OXIDATION RESISTANCE PROTEIN 1 (PTHR23354:SF69)		Homo sapiens
	HUMAN|HGNC=13285|UniProtKB=Q5HY92	FIGN	Fidgetin;FIGN;PTN002507696;orthologs	FIDGETIN (PTHR23074:SF14)	non-motor microtubule binding protein(PC00166)	Homo sapiens
	HUMAN|HGNC=28826|UniProtKB=Q6UXN9	WDR82	WD repeat-containing protein 82;WDR82;PTN002500485;orthologs	WD REPEAT-CONTAINING PROTEIN 82 (PTHR19861:SF0)	methyltransferase(PC00155)	Homo sapiens
	HUMAN|HGNC=25997|UniProtKB=Q53TQ3	INO80D	INO80 complex subunit D;INO80D;PTN002497198;orthologs	INO80 COMPLEX SUBUNIT D (PTHR16198:SF2)		Homo sapiens
	HUMAN|HGNC=14065|UniProtKB=Q9UKV0	HDAC9	Histone deacetylase 9;HDAC9;PTN002472086;orthologs	HISTONE DEACETYLASE 9 (PTHR10625:SF41)		Homo sapiens
	HUMAN|HGNC=17342|UniProtKB=Q6RI45	BRWD3	Bromodomain and WD repeat-containing protein 3;BRWD3;PTN002497331;orthologs	BROMODOMAIN AND WD REPEAT-CONTAINING PROTEIN 3 (PTHR16266:SF25)		Homo sapiens
	HUMAN|HGNC=13128|UniProtKB=Q9Y462	ZNF711	Zinc finger protein 711;ZNF711;PTN002543747;orthologs	HISTONE-LYSINE N-METHYLTRANSFERASE PRDM9-RELATED (PTHR16515:SF10)	C2H2 zinc finger transcription factor(PC00248)	Homo sapiens
	HUMAN|HGNC=10890|UniProtKB=Q9UIU6	SIX4	Homeobox protein SIX4;SIX4;PTN002470544;orthologs	HOMEOBOX PROTEIN SIX4 (PTHR10390:SF36)	homeodomain transcription factor(PC00119)	Homo sapiens
	HUMAN|HGNC=29529|UniProtKB=Q9BZK7	TBL1XR1	F-box-like_WD repeat-containing protein TBL1XR1;TBL1XR1;PTN002504479;orthologs	F-BOX-LIKE_WD REPEAT-CONTAINING PROTEIN TBL1XR1 (PTHR22846:SF40)		Homo sapiens
	HUMAN|HGNC=18790|UniProtKB=P42857	NSG1	Neuronal vesicle trafficking-associated protein 1;NSG1;PTN002408238;orthologs	NEURONAL VESICLE TRAFFICKING-ASSOCIATED PROTEIN 1 (PTHR28546:SF3)		Homo sapiens
	HUMAN|HGNC=24086|UniProtKB=Q9NQ94	A1CF	APOBEC1 complementation factor;A1CF;PTN002540668;orthologs	APOBEC1 COMPLEMENTATION FACTOR (PTHR21245:SF8)	RNA metabolism protein(PC00031)	Homo sapiens
	HUMAN|HGNC=26506|UniProtKB=Q96MI6	PPM1E	Protein phosphatase 1M;PPM1M;PTN002492939;orthologs	PROTEIN PHOSPHATASE 1M (PTHR13832:SF236)	protein phosphatase(PC00195)	Homo sapiens
	HUMAN|HGNC=9649|UniProtKB=Q99952	BDP1	Tyrosine-protein phosphatase non-receptor type 18;PTPN18;PTN002498794;orthologs	TYROSINE-PROTEIN PHOSPHATASE NON-RECEPTOR TYPE 18 (PTHR45983:SF4)		Homo sapiens
	HUMAN|HGNC=29190|UniProtKB=Q9UPQ9	TNRC6B	Trinucleotide repeat-containing gene 6B protein;TNRC6B;PTN002490386;orthologs	TRINUCLEOTIDE REPEAT-CONTAINING GENE 6B PROTEIN (PTHR13020:SF32)	RNA metabolism protein(PC00031)	Homo sapiens
	HUMAN|HGNC=2456|UniProtKB=Q9Y6M4	CSNK1G3	Casein kinase I isoform gamma-3;CSNK1G3;PTN002484384;orthologs	CASEIN KINASE I ISOFORM GAMMA-3 (PTHR11909:SF151)	non-receptor serine/threonine protein kinase(PC00167)	Homo sapiens
	HUMAN|HGNC=28404|UniProtKB=Q6P3S1	DENND1B	DENN domain-containing protein 1B;DENND1B;PTN002491102;orthologs	DENN DOMAIN-CONTAINING PROTEIN 1B (PTHR13196:SF24)		Homo sapiens
	HUMAN|HGNC=9346|UniProtKB=O75626	PRDM1	PR domain zinc finger protein 1;PRDM1;PTN002549107;orthologs	PR DOMAIN ZINC FINGER PROTEIN 1 (PTHR16515:SF63)	C2H2 zinc finger transcription factor(PC00248)	Homo sapiens
	HUMAN|HGNC=10548|UniProtKB=P54253	ATXN1	Ataxin-1;ATXN1;PTN002491539;orthologs	ATAXIN-1 (PTHR13392:SF5)		Homo sapiens
	HUMAN|HGNC=6881|UniProtKB=P45983	MAPK8	Mitogen-activated protein kinase 8;MAPK8;PTN002513983;orthologs	MITOGEN-ACTIVATED PROTEIN KINASE 8 (PTHR24055:SF222)	non-receptor serine/threonine protein kinase(PC00167)	Homo sapiens
	HUMAN|HGNC=30988|UniProtKB=Q6ZN30	BNC2	Zinc finger protein basonuclin-2;BNC2;PTN002495367;orthologs	ZINC FINGER PROTEIN BASONUCLIN-2 (PTHR15021:SF2)	zinc finger transcription factor(PC00244)	Homo sapiens
	HUMAN|HGNC=17634|UniProtKB=Q7Z417	NUFIP2	FMR1-interacting protein NUFIP2;NUFIP2;PTN002523814;orthologs	FMR1-INTERACTING PROTEIN NUFIP2 (PTHR28333:SF2)		Homo sapiens
	HUMAN|HGNC=30626|UniProtKB=Q96MU7	YTHDC1	YTH domain-containing protein 1;YTHDC1;PTN002487700;orthologs	YTH DOMAIN-CONTAINING PROTEIN 1 (PTHR12357:SF3)	RNA metabolism protein(PC00031)	Homo sapiens
	HUMAN|HGNC=25768|UniProtKB=Q96BU1	S100PBP	S100P-binding protein;S100PBP;PTN002494697;orthologs	S100P-BINDING PROTEIN (PTHR14455:SF0)		Homo sapiens
	HUMAN|HGNC=1590|UniProtKB=O96020	CCNE2	G1_S-specific cyclin-E2;CCNE2;PTN002468725;orthologs	G1_S-SPECIFIC CYCLIN-E2 (PTHR10177:SF70)	kinase activator(PC00138)	Homo sapiens
	HUMAN|HGNC=7765|UniProtKB=P21359	NF1	Neurofibromin;NF1;PTN002468926;orthologs	NEUROFIBROMIN (PTHR10194:SF142)	GTPase-activating protein(PC00257)	Homo sapiens
	HUMAN|HGNC=29174|UniProtKB=Q2M389	WASHC4	WASH complex subunit 4;WASHC4;PTN002526656;orthologs	WASH COMPLEX SUBUNIT 4 (PTHR31409:SF0)		Homo sapiens
	HUMAN|HGNC=2363|UniProtKB=P46109	CRKL	Crk-like protein;CRKL;PTN002500791;orthologs	CRK-LIKE PROTEIN (PTHR19969:SF5)	scaffold/adaptor protein(PC00226)	Homo sapiens
	HUMAN|HGNC=20564|UniProtKB=Q9NUK0	MBNL3	Muscleblind-like protein 3;MBNL3;PTN002489376;orthologs	MUSCLEBLIND-LIKE PROTEIN 3 (PTHR12675:SF3)	RNA splicing factor(PC00148)	Homo sapiens
	HUMAN|HGNC=18326|UniProtKB=Q96QA6	YPEL2	Protein yippee-like 2;YPEL2;PTN002493151;orthologs	PROTEIN YIPPEE-LIKE 2 (PTHR13848:SF3)	ubiquitin-protein ligase(PC00234)	Homo sapiens
	HUMAN|HGNC=10887|UniProtKB=Q15475	SIX1	Homeobox protein SIX1;SIX1;PTN002470529;orthologs	HOMEOBOX PROTEIN SIX1 (PTHR10390:SF13)	homeodomain transcription factor(PC00119)	Homo sapiens
	HUMAN|HGNC=16712|UniProtKB=Q969H0	FBXW7	F-box_WD repeat-containing protein 7;FBXW7;PTN002541352;orthologs	F-BOX_WD REPEAT-CONTAINING PROTEIN 7 (PTHR19849:SF1)	ubiquitin-protein ligase(PC00234)	Homo sapiens
	HUMAN|HGNC=16700|UniProtKB=Q8WW38	ZFPM2	Zinc finger protein ZFPM2;ZFPM2;PTN002490248;orthologs	ZINC FINGER PROTEIN ZFPM2 (PTHR12958:SF5)	transcription cofactor(PC00217)	Homo sapiens
	HUMAN|HGNC=11700|UniProtKB=Q13569	TDG	G_T mismatch-specific thymine DNA glycosylase;TDG;PTN002486505;orthologs	G_T MISMATCH-SPECIFIC THYMINE DNA GLYCOSYLASE (PTHR12159:SF9)	DNA glycosylase(PC00010)	Homo sapiens
	HUMAN|HGNC=4273|UniProtKB=Q14161	GIT2	ARF GTPase-activating protein GIT2;GIT2;PTN002509053;orthologs	ARF GTPASE-ACTIVATING PROTEIN GIT2 (PTHR46097:SF4)		Homo sapiens
Intracellular organelle	HUMAN|HGNC=7886|UniProtKB=P51513	NOVA1	RNA-binding protein Nova-1;NOVA1;PTN002469758;orthologs	RNA-BINDING PROTEIN NOVA-1 (PTHR10288:SF229)	RNA metabolism protein(PC00031)	Homo sapiens
	HUMAN|HGNC=3446|UniProtKB=P11308	ERG	Transcriptional regulator ERG;ERG;PTN002483877;orthologs	TRANSCRIPTIONAL REGULATOR ERG (PTHR11849:SF216)	winged helix/forkhead transcription factor(PC00246)	Homo sapiens
	HUMAN|HGNC=30550|UniProtKB=O60337	MARCH6	E3 ubiquitin-protein ligase MARCHF6;MARCHF6;PTN002490987;orthologs	E3 UBIQUITIN-PROTEIN LIGASE MARCHF6 (PTHR13145:SF0)	ubiquitin-protein ligase(PC00234)	Homo sapiens
	HUMAN|HGNC=7984|UniProtKB=O00482	NR5A2	Nuclear receptor subfamily 5 group A member 2;NR5A2;PTN002515300;orthologs	NUCLEAR RECEPTOR SUBFAMILY 5 GROUP A MEMBER 2 (PTHR24086:SF18)	C4 zinc finger nuclear receptor(PC00169)	Homo sapiens
	HUMAN|HGNC=25786|UniProtKB=Q9H902	REEP1	Receptor expression-enhancing protein 1;REEP1;PTN002487313;orthologs	RECEPTOR EXPRESSION-ENHANCING PROTEIN 1 (PTHR12300:SF33)	membrane traffic protein(PC00150)	Homo sapiens
	HUMAN|HGNC=2082|UniProtKB=O15516	CLOCK	Circadian locomoter output cycles protein kaput;CLOCK;PTN002507168;orthologs	CIRCADIAN LOCOMOTER OUTPUT CYCLES PROTEIN KAPUT (PTHR46055:SF2)		Homo sapiens
	HUMAN|HGNC=8761|UniProtKB=Q9BUL8	PDCD10	Programmed cell death protein 10;PDCD10;PTN002491198;orthologs	PROGRAMMED CELL DEATH PROTEIN 10 (PTHR13250:SF1)		Homo sapiens
	HUMAN|HGNC=15514|UniProtKB=Q13492	PICALM	Phosphatidylinositol-binding clathrin assembly protein;PICALM;PTN002505997;orthologs	PHOSPHATIDYLINOSITOL-BINDING CLATHRIN ASSEMBLY PROTEIN (PTHR22951:SF16)	vesicle coat protein(PC00235)	Homo sapiens
	HUMAN|HGNC=4424|UniProtKB=Q92805	GOLGA1	Golgin subfamily A member 1;GOLGA1;PTN002508828;orthologs	GOLGIN SUBFAMILY A MEMBER 1 (PTHR23157:SF24)		Homo sapiens
	HUMAN|HGNC=2854|UniProtKB=Q86XP1	DGKH	Diacylglycerol kinase eta;DGKH;PTN002477624;orthologs	DIACYLGLYCEROL KINASE ETA (PTHR11255:SF37)	kinase(PC00137)	Homo sapiens
	HUMAN|HGNC=1840|UniProtKB=Q9BXF3	CECR2	Chromatin remodeling regulator CECR2;CECR2;PTN002504925;orthologs	CHROMATIN REMODELING REGULATOR CECR2 (PTHR47092:SF1)		Homo sapiens
	HUMAN|HGNC=10258|UniProtKB=P35398	RORA	Nuclear receptor ROR-alpha;RORA;PTN002515192;orthologs	NUCLEAR RECEPTOR ROR-ALPHA (PTHR45805:SF3)	C4 zinc finger nuclear receptor(PC00169)	Homo sapiens
	HUMAN|HGNC=24238|UniProtKB=Q5VT06	CEP350	Centrosome-associated protein 350;CEP350;PTN002493484;orthologs	CENTROSOME-ASSOCIATED PROTEIN 350 (PTHR13958:SF4)	non-motor microtubule binding protein(PC00166)	Homo sapiens
	HUMAN|HGNC=14946|UniProtKB=Q9ULJ8	PPP1R9A	Neurabin-1;PPP1R9A;PTN002497098;orthologs	NEURABIN-1 (PTHR16154:SF22)		Homo sapiens
	HUMAN|HGNC=18185|UniProtKB=Q9UJM3	ERRFI1	ERBB receptor feedback inhibitor 1;ERRFI1;PTN002494435;orthologs	ERBB RECEPTOR FEEDBACK INHIBITOR 1 (PTHR14254:SF5)		Homo sapiens
	HUMAN|HGNC=26199|UniProtKB=Q9H079	KATNBL1	KATNB1-like protein 1;KATNBL1;PTN002495036;orthologs	KATNB1-LIKE PROTEIN 1 (PTHR14682:SF1)		Homo sapiens
	HUMAN|HGNC=5175|UniProtKB=P52594	AGFG1	Arf-GAP domain and FG repeat-containing protein 1;AGFG1;PTN002509032;orthologs	ARF-GAP DOMAIN AND FG REPEAT-CONTAINING PROTEIN 1 (PTHR46134:SF1)		Homo sapiens
	HUMAN|HGNC=12370|UniProtKB=Q9BYV8	CEP41	Centrosomal protein of 41 kDa;CEP41;PTN002547635;orthologs	CENTROSOMAL PROTEIN OF 41 KDA (PTHR44390:SF1)		Homo sapiens
	HUMAN|HGNC=3811|UniProtKB=P55316	FOXG1	Forkhead box protein G1;FOXG1;PTN002483625;orthologs	FORKHEAD BOX PROTEIN G1 (PTHR46617:SF3)	winged helix/forkhead transcription factor(PC00246)	Homo sapiens
	HUMAN|HGNC=29152|UniProtKB=Q7L804	RAB11FIP2	Rab11 family-interacting protein 2;RAB11FIP2;PTN002496568;orthologs	RAB11 FAMILY-INTERACTING PROTEIN 2 (PTHR15746:SF20)	small GTPase(PC00208)	Homo sapiens
	HUMAN|HGNC=28734|UniProtKB=Q8IWE4	DCUN1D3	DCN1-like protein 3;DCUN1D3;PTN002487212;orthologs	DCN1-LIKE PROTEIN 3 (PTHR12281:SF31)	ubiquitin-protein ligase(PC00234)	Homo sapiens
	HUMAN|HGNC=21638|UniProtKB=Q5SZL2	CEP85L	Centrosomal protein of 85 kDa-like;CEP85L;PTN002525168;orthologs	CENTROSOMAL PROTEIN OF 85 KDA-LIKE (PTHR31075:SF2)		Homo sapiens
	HUMAN|HGNC=13652|UniProtKB=A6H8Y1	BDP1	Transcription factor TFIIIB component B'' homolog;BDP1;PTN002505638;orthologs	TRANSCRIPTION FACTOR TFIIIB COMPONENT B'' HOMOLOG (PTHR22929:SF0)	general transcription factor(PC00259)	Homo sapiens
	HUMAN|HGNC=3326|UniProtKB=P28324	ELK4	ETS domain-containing protein Elk-4;ELK4;PTN002483891;orthologs	ETS DOMAIN-CONTAINING PROTEIN ELK-4 (PTHR11849:SF21)	winged helix/forkhead transcription factor(PC00246)	Homo sapiens
	HUMAN|HGNC=10701|UniProtKB=Q15436	SEC23A	Protein transport protein Sec23A;SEC23A;PTN002476725;orthologs	PROTEIN TRANSPORT PROTEIN SEC23A (PTHR11141:SF7)	vesicle coat protein(PC00235)	Homo sapiens
	HUMAN|HGNC=14980|UniProtKB=P57768	SNX16	Sorting nexin-16;SNX16;PTN002506729;orthologs	SORTING NEXIN-16 (PTHR22999:SF23)		Homo sapiens
	HUMAN|HGNC=10461|UniProtKB=P30622	CLIP1	CAP-Gly domain-containing linker protein 1;CLIP1;PTN002498107;orthologs	CAP-GLY DOMAIN-CONTAINING LINKER PROTEIN 1 (PTHR18916:SF44)	chaperone(PC00072)	Homo sapiens
	HUMAN|HGNC=1875|UniProtKB=Q9Y281	CFL2	Cofilin-2;CFL2;PTN002484470;orthologs	COFILIN-2 (PTHR11913:SF15)	non-motor actin binding protein(PC00165)	Homo sapiens
	HUMAN|HGNC=19322|UniProtKB=Q8WY54	PPM1E	Protein phosphatase 1E;PPM1E;PTN002492919;orthologs	PROTEIN PHOSPHATASE 1E (PTHR13832:SF535)	protein phosphatase(PC00195)	Homo sapiens
	HUMAN|HGNC=18782|UniProtKB=Q16204	CCDC6	Coiled-coil domain-containing protein 6;CCDC6;PTN002495760;orthologs	COILED-COIL DOMAIN-CONTAINING PROTEIN 6 (PTHR15276:SF0)		Homo sapiens
	HUMAN|HGNC=29066|UniProtKB=Q9UKJ3	GPATCH8	G patch domain-containing protein 8;GPATCH8;PTN002497846;orthologs	G PATCH DOMAIN-CONTAINING PROTEIN 8 (PTHR17614:SF11)		Homo sapiens
	HUMAN|HGNC=20584|UniProtKB=Q969S0	SLC35B4	Nucleotide sugar transporter SLC35B4;SLC35B4;PTN002473577;orthologs	NUCLEOTIDE SUGAR TRANSPORTER SLC35B4 (PTHR10778:SF4)	secondary carrier transporter(PC00258)	Homo sapiens
	HUMAN|HGNC=10256|UniProtKB=Q01973	ROR1	Inactive tyrosine-protein kinase transmembrane receptor ROR1;ROR1;PTN002521359;orthologs	INACTIVE TYROSINE-PROTEIN KINASE TRANSMEMBRANE RECEPTOR ROR1 (PTHR24416:SF134)	transmembrane signal receptor(PC00197)	Homo sapiens
	HUMAN|HGNC=7784|UniProtKB=Q12857	NFIA	Nuclear factor 1 A-type;NFIA;PTN002479558;orthologs	NUCLEAR FACTOR 1 A-TYPE (PTHR11492:SF6)	DNA-binding transcription factor(PC00218)	Homo sapiens
	HUMAN|HGNC=17064|UniProtKB=O00472	ELL2	RNA polymerase II elongation factor ELL2;ELL2;PTN002510926;orthologs	RNA POLYMERASE II ELONGATION FACTOR ELL2 (PTHR23288:SF8)	general transcription factor(PC00259)	Homo sapiens
	HUMAN|HGNC=14099|UniProtKB=Q9ULM6	CNOT6	CCR4-NOT transcription complex subunit 6;CNOT6;PTN002486240;orthologs	CCR4-NOT TRANSCRIPTION COMPLEX SUBUNIT 6 (PTHR12121:SF33)	mRNA polyadenylation factor(PC00146)	Homo sapiens
	HUMAN|HGNC=4129|UniProtKB=Q86SF2	GALNT7	N-acetylgalactosaminyltransferase 7;GALNT7;PTN002481690;orthologs	N-ACETYLGALACTOSAMINYLTRANSFERASE 7 (PTHR11675:SF68)	glycosyltransferase(PC00111)	Homo sapiens
	HUMAN|HGNC=689|UniProtKB=Q9Y4X5	ARIH1	E3 ubiquitin-protein ligase ARIH1;ARIH1;PTN002481780;orthologs	E3 UBIQUITIN-PROTEIN LIGASE ARIH1 (PTHR11685:SF212)	ubiquitin-protein ligase(PC00234)	Homo sapiens
	HUMAN|HGNC=13222|UniProtKB=Q9C0K0	BCL11B	B-cell lymphoma_leukemia 11B;BCL11B;PTN002509576;orthologs	B-CELL LYMPHOMA_LEUKEMIA 11B (PTHR45993:SF4)	C2H2 zinc finger transcription factor(PC00248)	Homo sapiens
	HUMAN|HGNC=9620|UniProtKB=Q12792	TWF1	Twinfilin-1;TWF1;PTN002492611;orthologs	TWINFILIN-1 (PTHR13759:SF8)	non-motor actin binding protein(PC00165)	Homo sapiens
	HUMAN|HGNC=11503|UniProtKB=O43426	SYNJ1	Synaptojanin-1;SYNJ1;PTN002477001;orthologs	SYNAPTOJANIN-1 (PTHR11200:SF158)	phosphatase(PC00181)	Homo sapiens
	HUMAN|HGNC=18595|UniProtKB=Q96JB3	HIC2	Hypermethylated in cancer 2 protein;HIC2;PTN002553464;orthologs	HYPERMETHYLATED IN CANCER 2 PROTEIN (PTHR24399:SF27)	C2H2 zinc finger transcription factor(PC00248)	Homo sapiens
	HUMAN|HGNC=22224|UniProtKB=Q6ZMT4	KDM7A	Lysine-specific demethylase 7A;KDM7A;PTN002508490;orthologs	LYSINE-SPECIFIC DEMETHYLASE 7A (PTHR23123:SF15)	histone modifying enzyme(PC00261)	Homo sapiens
	HUMAN|HGNC=19839|UniProtKB=Q96NE9	FRMD6	FERM domain-containing protein 6;FRMD6;PTN002510825;orthologs	FERM DOMAIN-CONTAINING PROTEIN 6 (PTHR13429:SF11)		Homo sapiens
	HUMAN|HGNC=22205|UniProtKB=Q2PZI1	DPY19L1	Probable C-mannosyltransferase DPY19L1;DPY19L1;PTN002526820;orthologs	C-MANNOSYLTRANSFERASE DPY19L1-RELATED (PTHR31488:SF5)		Homo sapiens
	HUMAN|HGNC=9414|UniProtKB=Q13976	PRKG1	cGMP-dependent protein kinase 1;PRKG1;PTN002519366;orthologs	SUBFAMILY NOT NAMED (PTHR24353:SF68)	non-receptor serine/threonine protein kinase(PC00167)	Homo sapiens
	HUMAN|HGNC=24949|UniProtKB=Q01804	OTUD4	OTU domain-containing protein 4;OTUD4;PTN002488110;orthologs	OTU DOMAIN-CONTAINING PROTEIN 4 (PTHR12419:SF9)	cysteine protease(PC00081)	Homo sapiens
	HUMAN|HGNC=20343|UniProtKB=Q9P0R6	GSKIP	GSK3B-interacting protein;GSKIP;PTN002488369;orthologs	GSK3B-INTERACTING PROTEIN (PTHR12490:SF4)		Homo sapiens
	HUMAN|HGNC=21652|UniProtKB=Q86WC4	OSTM1	Osteopetrosis-associated transmembrane protein 1;OSTM1;PTN002496356;orthologs	OSTEOPETROSIS-ASSOCIATED TRANSMEMBRANE PROTEIN 1 (PTHR15644:SF2)		Homo sapiens
	HUMAN|HGNC=13411|UniProtKB=Q8N3S3	PHTF2	Protein PHTF2;PHTF2;PTN002489386;orthologs	PROTEIN PHTF2 (PTHR12680:SF2)	homeodomain transcription factor(PC00119)	Homo sapiens
	HUMAN|HGNC=30953|UniProtKB=Q96DT7	ZBTB10	Zinc finger and BTB domain-containing protein 10;ZBTB10;PTN002521264;orthologs	ZINC FINGER AND BTB DOMAIN-CONTAINING PROTEIN 10 (PTHR24414:SF27)	non-motor actin binding protein(PC00165)	Homo sapiens
	HUMAN|HGNC=12736|UniProtKB=O43516	WIPF1	WAS_WASL-interacting protein family member 1;WIPF1;PTN002509269;orthologs	WAS_WASL-INTERACTING PROTEIN FAMILY MEMBER 1 (PTHR48226:SF1)		Homo sapiens
	HUMAN|HGNC=19364|UniProtKB=Q8IZC4	RTKN2	Rhotekin-2;RTKN2;PTN002502311;orthologs	RHOTEKIN-2 (PTHR21538:SF21)	non-motor actin binding protein(PC00165)	Homo sapiens
	HUMAN|HGNC=18215|UniProtKB=Q8TCG2	PI4K2B	Phosphatidylinositol 4-kinase type 2-beta;PI4K2B;PTN002489969;orthologs	PHOSPHATIDYLINOSITOL 4-KINASE TYPE 2-BETA (PTHR12865:SF6)	kinase(PC00137)	Homo sapiens
	HUMAN|HGNC=17620|UniProtKB=Q9GZM8	NDEL1	Nuclear distribution protein nudE-like 1;NDEL1;PTN002475059;orthologs	NUCLEAR DISTRIBUTION PROTEIN NUDE-LIKE 1 (PTHR10921:SF0)		Homo sapiens
	HUMAN|HGNC=21746|UniProtKB=Q8NE35	CPEB3	Cytoplasmic polyadenylation element-binding protein 3;CPEB3;PTN002488894;orthologs	CYTOPLASMIC POLYADENYLATION ELEMENT-BINDING PROTEIN 3 (PTHR12566:SF7)	mRNA polyadenylation factor(PC00146)	Homo sapiens
	HUMAN|HGNC=20418|UniProtKB=Q9NTI5	PDS5B	Sister chromatid cohesion protein PDS5 homolog B;PDS5B;PTN002489263;orthologs	SISTER CHROMATID COHESION PROTEIN PDS5 HOMOLOG B (PTHR12663:SF1)	chromatin/chromatin-binding, or -regulatory protein(PC00077)	Homo sapiens
	HUMAN|HGNC=14881|UniProtKB=O60315	ZEB2	Zinc finger E-box-binding homeobox 2;ZEB2;PTN002520847;orthologs	ZINC FINGER E-BOX-BINDING HOMEOBOX 2 (PTHR24391:SF11)	C2H2 zinc finger transcription factor(PC00248)	Homo sapiens
	HUMAN|HGNC=6348|UniProtKB=O43474	KLF4	Krueppel-like factor 4;KLF4;PTN002551922;orthologs	KRUEPPEL-LIKE FACTOR 4 (PTHR23235:SF117)	C2H2 zinc finger transcription factor(PC00248)	Homo sapiens
	HUMAN|HGNC=7978|UniProtKB=P04150	NR3C1	Glucocorticoid receptor;NR3C1;PTN002515274;orthologs	GLUCOCORTICOID RECEPTOR (PTHR48092:SF5)	C4 zinc finger nuclear receptor(PC00169)	Homo sapiens
	HUMAN|HGNC=10596|UniProtKB=Q9UQD0	SCN8A	Sodium channel protein type 8 subunit alpha;SCN8A;PTN002467437;orthologs	SODIUM CHANNEL PROTEIN TYPE 8 SUBUNIT ALPHA (PTHR45628:SF29)	voltage-gated ion channel(PC00241)	Homo sapiens
	HUMAN|HGNC=16787|UniProtKB=Q9BZQ6	EDEM3	ER degradation-enhancing alpha-mannosidase-like protein 3;EDEM3;PTN002482735;orthologs	ER DEGRADATION-ENHANCING ALPHA-MANNOSIDASE-LIKE PROTEIN 3 (PTHR45679:SF2)		Homo sapiens
	HUMAN|HGNC=15767|UniProtKB=Q96AC1	FERMT2	Fermitin family homolog 2;FERMT2;PTN002497114;orthologs	FERMITIN FAMILY HOMOLOG 2 (PTHR16160:SF11)		Homo sapiens
	HUMAN|HGNC=5467|UniProtKB=P11717	IGF2R	Cation-independent mannose-6-phosphate receptor;IGF2R;PTN002495428;orthologs	CATION-INDEPENDENT MANNOSE-6-PHOSPHATE RECEPTOR (PTHR15071:SF17)	membrane traffic protein(PC00150)	Homo sapiens
	HUMAN|HGNC=10445|UniProtKB=Q92600	CNOT9	CCR4-NOT transcription complex subunit 9;CNOT9;PTN002487063;orthologs	CCR4-NOT TRANSCRIPTION COMPLEX SUBUNIT 9 (PTHR12262:SF0)		Homo sapiens
	HUMAN|HGNC=14873|UniProtKB=Q9P0K7	RAI14	Ankycorbin;RAI14;PTN002516392;orthologs	ANKYCORBIN (PTHR24129:SF0)		Homo sapiens
	HUMAN|HGNC=15822|UniProtKB=Q8N573	OXR1	Oxidation resistance protein 1;OXR1;PTN002511600;orthologs	OXIDATION RESISTANCE PROTEIN 1 (PTHR23354:SF69)		Homo sapiens
	HUMAN|HGNC=13285|UniProtKB=Q5HY92	FIGN	Fidgetin;FIGN;PTN002507696;orthologs	FIDGETIN (PTHR23074:SF14)	non-motor microtubule binding protein(PC00166)	Homo sapiens
	HUMAN|HGNC=20292|UniProtKB=Q9Y376	CAB39	Calcium-binding protein 39;CAB39;PTN002468781;orthologs	CALCIUM-BINDING PROTEIN 39 (PTHR10182:SF11)		Homo sapiens
	HUMAN|HGNC=28826|UniProtKB=Q6UXN9	WDR82	WD repeat-containing protein 82;WDR82;PTN002500485;orthologs	WD REPEAT-CONTAINING PROTEIN 82 (PTHR19861:SF0)	methyltransferase(PC00155)	Homo sapiens
	HUMAN|HGNC=24047|UniProtKB=Q8NHH9	ATL2	Atlastin-2;ATL2;PTN002473424;orthologs	ATLASTIN-2 (PTHR10751:SF42)	heterotrimeric G-protein(PC00117)	Homo sapiens
	HUMAN|HGNC=25997|UniProtKB=Q53TQ3	INO80D	INO80 complex subunit D;INO80D;PTN002497198;orthologs	INO80 COMPLEX SUBUNIT D (PTHR16198:SF2)		Homo sapiens
	HUMAN|HGNC=14065|UniProtKB=Q9UKV0	HDAC9	Histone deacetylase 9;HDAC9;PTN002472086;orthologs	HISTONE DEACETYLASE 9 (PTHR10625:SF41)		Homo sapiens
	HUMAN|HGNC=29067|UniProtKB=Q96AA8	JAKMIP2	Janus kinase and microtubule-interacting protein 2;JAKMIP2;PTN002498333;orthologs	JANUS KINASE AND MICROTUBULE-INTERACTING PROTEIN 2 (PTHR18935:SF7)		Homo sapiens
	HUMAN|HGNC=17342|UniProtKB=Q6RI45	BRWD3	Bromodomain and WD repeat-containing protein 3;BRWD3;PTN002497331;orthologs	BROMODOMAIN AND WD REPEAT-CONTAINING PROTEIN 3 (PTHR16266:SF25)		Homo sapiens
	HUMAN|HGNC=13128|UniProtKB=Q9Y462	ZNF711	Zinc finger protein 711;ZNF711;PTN002543747;orthologs	HISTONE-LYSINE N-METHYLTRANSFERASE PRDM9-RELATED (PTHR16515:SF10)	C2H2 zinc finger transcription factor(PC00248)	Homo sapiens
	HUMAN|HGNC=10890|UniProtKB=Q9UIU6	SIX4	Homeobox protein SIX4;SIX4;PTN002470544;orthologs	HOMEOBOX PROTEIN SIX4 (PTHR10390:SF36)	homeodomain transcription factor(PC00119)	Homo sapiens
	HUMAN|HGNC=29529|UniProtKB=Q9BZK7	TBL1XR1	F-box-like_WD repeat-containing protein TBL1XR1;TBL1XR1;PTN002504479;orthologs	F-BOX-LIKE_WD REPEAT-CONTAINING PROTEIN TBL1XR1 (PTHR22846:SF40)		Homo sapiens
	HUMAN|HGNC=7153|UniProtKB=Q15546	MMD	Monocyte to macrophage differentiation factor;MMD;PTN002500945;orthologs	MONOCYTE TO MACROPHAGE DIFFERENTIATION FACTOR (PTHR20855:SF26)	G-protein coupled receptor(PC00021)	Homo sapiens
	HUMAN|HGNC=18790|UniProtKB=P42857	NSG1	Neuronal vesicle trafficking-associated protein 1;NSG1;PTN002408238;orthologs	NEURONAL VESICLE TRAFFICKING-ASSOCIATED PROTEIN 1 (PTHR28546:SF3)		Homo sapiens
	HUMAN|HGNC=20956|UniProtKB=O75167	PHACTR2	Phosphatase and actin regulator 2;PHACTR2;PTN002489568;orthologs	PHOSPHATASE AND ACTIN REGULATOR 2 (PTHR12751:SF5)	phosphatase modulator(PC00184)	Homo sapiens
	HUMAN|HGNC=24086|UniProtKB=Q9NQ94	A1CF	APOBEC1 complementation factor;A1CF;PTN002540668;orthologs	APOBEC1 COMPLEMENTATION FACTOR (PTHR21245:SF8)	RNA metabolism protein(PC00031)	Homo sapiens
	HUMAN|HGNC=26506|UniProtKB=Q96MI6	PPM1E	Protein phosphatase 1M;PPM1M;PTN002492939;orthologs	PROTEIN PHOSPHATASE 1M (PTHR13832:SF236)	protein phosphatase(PC00195)	Homo sapiens
	HUMAN|HGNC=9649|UniProtKB=Q99952	BDP1	Tyrosine-protein phosphatase non-receptor type 18;PTPN18;PTN002498794;orthologs	TYROSINE-PROTEIN PHOSPHATASE NON-RECEPTOR TYPE 18 (PTHR45983:SF4)		Homo sapiens
	HUMAN|HGNC=29016|UniProtKB=O15063	KIAA0355	Granule associated Rac and RHOG effector protein 1;GARRE1;PTN002496421;orthologs	GRANULE ASSOCIATED RAC AND RHOG EFFECTOR PROTEIN 1 (PTHR15703:SF3)		Homo sapiens
	HUMAN|HGNC=29190|UniProtKB=Q9UPQ9	TNRC6B	Trinucleotide repeat-containing gene 6B protein;TNRC6B;PTN002490386;orthologs	TRINUCLEOTIDE REPEAT-CONTAINING GENE 6B PROTEIN (PTHR13020:SF32)	RNA metabolism protein(PC00031)	Homo sapiens
	HUMAN|HGNC=2456|UniProtKB=Q9Y6M4	CSNK1G3	Casein kinase I isoform gamma-3;CSNK1G3;PTN002484384;orthologs	CASEIN KINASE I ISOFORM GAMMA-3 (PTHR11909:SF151)	non-receptor serine/threonine protein kinase(PC00167)	Homo sapiens
	HUMAN|HGNC=28404|UniProtKB=Q6P3S1	DENND1B	DENN domain-containing protein 1B;DENND1B;PTN002491102;orthologs	DENN DOMAIN-CONTAINING PROTEIN 1B (PTHR13196:SF24)		Homo sapiens
	HUMAN|HGNC=9346|UniProtKB=O75626	PRDM1	PR domain zinc finger protein 1;PRDM1;PTN002549107;orthologs	PR DOMAIN ZINC FINGER PROTEIN 1 (PTHR16515:SF63)	C2H2 zinc finger transcription factor(PC00248)	Homo sapiens
	HUMAN|HGNC=10548|UniProtKB=P54253	ATXN1	Ataxin-1;ATXN1;PTN002491539;orthologs	ATAXIN-1 (PTHR13392:SF5)		Homo sapiens
	HUMAN|HGNC=6881|UniProtKB=P45983	MAPK8	Mitogen-activated protein kinase 8;MAPK8;PTN002513983;orthologs	MITOGEN-ACTIVATED PROTEIN KINASE 8 (PTHR24055:SF222)	non-receptor serine/threonine protein kinase(PC00167)	Homo sapiens
	HUMAN|HGNC=30988|UniProtKB=Q6ZN30	BNC2	Zinc finger protein basonuclin-2;BNC2;PTN002495367;orthologs	ZINC FINGER PROTEIN BASONUCLIN-2 (PTHR15021:SF2)	zinc finger transcription factor(PC00244)	Homo sapiens
	HUMAN|HGNC=27120|UniProtKB=Q6ZPD9	DPY19L3	Probable C-mannosyltransferase DPY19L3;DPY19L3;PTN002526814;orthologs	C-MANNOSYLTRANSFERASE DPY19L3-RELATED (PTHR31488:SF4)		Homo sapiens
	HUMAN|HGNC=17634|UniProtKB=Q7Z417	NUFIP2	FMR1-interacting protein NUFIP2;NUFIP2;PTN002523814;orthologs	FMR1-INTERACTING PROTEIN NUFIP2 (PTHR28333:SF2)		Homo sapiens
	HUMAN|HGNC=30626|UniProtKB=Q96MU7	YTHDC1	YTH domain-containing protein 1;YTHDC1;PTN002487700;orthologs	YTH DOMAIN-CONTAINING PROTEIN 1 (PTHR12357:SF3)	RNA metabolism protein(PC00031)	Homo sapiens
	HUMAN|HGNC=25768|UniProtKB=Q96BU1	S100PBP	S100P-binding protein;S100PBP;PTN002494697;orthologs	S100P-BINDING PROTEIN (PTHR14455:SF0)		Homo sapiens
	HUMAN|HGNC=19959|UniProtKB=Q9Y4F4	TOGARAM1	TOG array regulator of axonemal microtubules protein 1;TOGARAM1;PTN002502384;orthologs	TOG ARRAY REGULATOR OF AXONEMAL MICROTUBULES PROTEIN 1 (PTHR21567:SF6)	non-motor microtubule binding protein(PC00166)	Homo sapiens
	HUMAN|HGNC=1590|UniProtKB=O96020	CCNE2	G1_S-specific cyclin-E2;CCNE2;PTN002468725;orthologs	G1_S-SPECIFIC CYCLIN-E2 (PTHR10177:SF70)	kinase activator(PC00138)	Homo sapiens
	HUMAN|HGNC=21165|UniProtKB=Q9Y3L5	RAP2C	Ras-related protein Rap-2c;RAP2C;PTN002514600;orthologs	RAS-RELATED PROTEIN RAP-2C (PTHR24070:SF200)	small GTPase(PC00208)	Homo sapiens
	HUMAN|HGNC=20750|UniProtKB=Q8IVQ6	ZDHHC21	Palmitoyltransferase ZDHHC21;ZDHHC21;PTN002505030;orthologs	PALMITOYLTRANSFERASE ZDHHC21 (PTHR22883:SF11)	protein modifying enzyme(PC00260)	Homo sapiens
	HUMAN|HGNC=9857|UniProtKB=P61224	RAP1B	Ras-related protein Rap-1b;RAP1B;PTN002514618;orthologs	RAS-RELATED PROTEIN RAP-1B-RELATED (PTHR24070:SF393)	small GTPase(PC00208)	Homo sapiens
	HUMAN|HGNC=7765|UniProtKB=P21359	NF1	Neurofibromin;NF1;PTN002468926;orthologs	NEUROFIBROMIN (PTHR10194:SF142)	GTPase-activating protein(PC00257)	Homo sapiens
	HUMAN|HGNC=29174|UniProtKB=Q2M389	WASHC4	WASH complex subunit 4;WASHC4;PTN002526656;orthologs	WASH COMPLEX SUBUNIT 4 (PTHR31409:SF0)		Homo sapiens
	HUMAN|HGNC=2904|UniProtKB=Q8TDM6	DLG5	Disks large homolog 5;DLG5;PTN002493217;orthologs	DISKS LARGE HOMOLOG 5 (PTHR46360:SF1)	scaffold/adaptor protein(PC00226)	Homo sapiens
	HUMAN|HGNC=2363|UniProtKB=P46109	CRKL	Crk-like protein;CRKL;PTN002500791;orthologs	CRK-LIKE PROTEIN (PTHR19969:SF5)	scaffold/adaptor protein(PC00226)	Homo sapiens
	HUMAN|HGNC=20564|UniProtKB=Q9NUK0	MBNL3	Muscleblind-like protein 3;MBNL3;PTN002489376;orthologs	MUSCLEBLIND-LIKE PROTEIN 3 (PTHR12675:SF3)	RNA splicing factor(PC00148)	Homo sapiens
	HUMAN|HGNC=29413|UniProtKB=Q6NYC8	PPP1R18	Phostensin;PPP1R18;PTN002502711;orthologs	PHOSTENSIN (PTHR21685:SF0)		Homo sapiens
	HUMAN|HGNC=25554|UniProtKB=Q96CQ1	SLC25A36	Solute carrier family 25 member 36;SLC25A36;PTN002515343;orthologs	SOLUTE CARRIER FAMILY 25 MEMBER 36 (PTHR45829:SF2)	mitochondrial carrier protein(PC00158)	Homo sapiens
	HUMAN|HGNC=18326|UniProtKB=Q96QA6	YPEL2	Protein yippee-like 2;YPEL2;PTN002493151;orthologs	PROTEIN YIPPEE-LIKE 2 (PTHR13848:SF3)	ubiquitin-protein ligase(PC00234)	Homo sapiens
	HUMAN|HGNC=494|UniProtKB=Q12955	ANK3	Ankyrin-3;ANK3;PTN002556043;orthologs	ANKYRIN-3 (PTHR24133:SF34)	scaffold/adaptor protein(PC00226)	Homo sapiens
	HUMAN|HGNC=10887|UniProtKB=Q15475	SIX1	Homeobox protein SIX1;SIX1;PTN002470529;orthologs	HOMEOBOX PROTEIN SIX1 (PTHR10390:SF13)	homeodomain transcription factor(PC00119)	Homo sapiens
	HUMAN|HGNC=16712|UniProtKB=Q969H0	FBXW7	F-box_WD repeat-containing protein 7;FBXW7;PTN002541352;orthologs	F-BOX_WD REPEAT-CONTAINING PROTEIN 7 (PTHR19849:SF1)	ubiquitin-protein ligase(PC00234)	Homo sapiens
	HUMAN|HGNC=16700|UniProtKB=Q8WW38	ZFPM2	Zinc finger protein ZFPM2;ZFPM2;PTN002490248;orthologs	ZINC FINGER PROTEIN ZFPM2 (PTHR12958:SF5)	transcription cofactor(PC00217)	Homo sapiens
	HUMAN|HGNC=11700|UniProtKB=Q13569	TDG	G_T mismatch-specific thymine DNA glycosylase;TDG;PTN002486505;orthologs	G_T MISMATCH-SPECIFIC THYMINE DNA GLYCOSYLASE (PTHR12159:SF9)	DNA glycosylase(PC00010)	Homo sapiens
	HUMAN|HGNC=4273|UniProtKB=Q14161	GIT2	ARF GTPase-activating protein GIT2;GIT2;PTN002509053;orthologs	ARF GTPASE-ACTIVATING PROTEIN GIT2 (PTHR46097:SF4)		Homo sapiens
Organelle	HUMAN|HGNC=7886|UniProtKB=P51513	NOVA1	RNA-binding protein Nova-1;NOVA1;PTN002469758;orthologs	RNA-BINDING PROTEIN NOVA-1 (PTHR10288:SF229)	RNA metabolism protein(PC00031)	Homo sapiens
	HUMAN|HGNC=3446|UniProtKB=P11308	ERG	Transcriptional regulator ERG;ERG;PTN002483877;orthologs	TRANSCRIPTIONAL REGULATOR ERG (PTHR11849:SF216)	winged helix/forkhead transcription factor(PC00246)	Homo sapiens
	HUMAN|HGNC=30550|UniProtKB=O60337	MARCH6	E3 ubiquitin-protein ligase MARCHF6;MARCHF6;PTN002490987;orthologs	E3 UBIQUITIN-PROTEIN LIGASE MARCHF6 (PTHR13145:SF0)	ubiquitin-protein ligase(PC00234)	Homo sapiens
	HUMAN|HGNC=7984|UniProtKB=O00482	NR5A2	Nuclear receptor subfamily 5 group A member 2;NR5A2;PTN002515300;orthologs	NUCLEAR RECEPTOR SUBFAMILY 5 GROUP A MEMBER 2 (PTHR24086:SF18)	C4 zinc finger nuclear receptor(PC00169)	Homo sapiens
	HUMAN|HGNC=25786|UniProtKB=Q9H902	REEP1	Receptor expression-enhancing protein 1;REEP1;PTN002487313;orthologs	RECEPTOR EXPRESSION-ENHANCING PROTEIN 1 (PTHR12300:SF33)	membrane traffic protein(PC00150)	Homo sapiens
	HUMAN|HGNC=2082|UniProtKB=O15516	CLOCK	Circadian locomoter output cycles protein kaput;CLOCK;PTN002507168;orthologs	CIRCADIAN LOCOMOTER OUTPUT CYCLES PROTEIN KAPUT (PTHR46055:SF2)		Homo sapiens
	HUMAN|HGNC=8761|UniProtKB=Q9BUL8	PDCD10	Programmed cell death protein 10;PDCD10;PTN002491198;orthologs	PROGRAMMED CELL DEATH PROTEIN 10 (PTHR13250:SF1)		Homo sapiens
	HUMAN|HGNC=15514|UniProtKB=Q13492	PICALM	Phosphatidylinositol-binding clathrin assembly protein;PICALM;PTN002505997;orthologs	PHOSPHATIDYLINOSITOL-BINDING CLATHRIN ASSEMBLY PROTEIN (PTHR22951:SF16)	vesicle coat protein(PC00235)	Homo sapiens
	HUMAN|HGNC=4424|UniProtKB=Q92805	GOLGA1	Golgin subfamily A member 1;GOLGA1;PTN002508828;orthologs	GOLGIN SUBFAMILY A MEMBER 1 (PTHR23157:SF24)		Homo sapiens
	HUMAN|HGNC=2854|UniProtKB=Q86XP1	DGKH	Diacylglycerol kinase eta;DGKH;PTN002477624;orthologs	DIACYLGLYCEROL KINASE ETA (PTHR11255:SF37)	kinase(PC00137)	Homo sapiens
	HUMAN|HGNC=1840|UniProtKB=Q9BXF3	CECR2	Chromatin remodeling regulator CECR2;CECR2;PTN002504925;orthologs	CHROMATIN REMODELING REGULATOR CECR2 (PTHR47092:SF1)		Homo sapiens
	HUMAN|HGNC=10258|UniProtKB=P35398	RORA	Nuclear receptor ROR-alpha;RORA;PTN002515192;orthologs	NUCLEAR RECEPTOR ROR-ALPHA (PTHR45805:SF3)	C4 zinc finger nuclear receptor(PC00169)	Homo sapiens
	HUMAN|HGNC=24238|UniProtKB=Q5VT06	CEP350	Centrosome-associated protein 350;CEP350;PTN002493484;orthologs	CENTROSOME-ASSOCIATED PROTEIN 350 (PTHR13958:SF4)	non-motor microtubule binding protein(PC00166)	Homo sapiens
	HUMAN|HGNC=14946|UniProtKB=Q9ULJ8	PPP1R9A	Neurabin-1;PPP1R9A;PTN002497098;orthologs	NEURABIN-1 (PTHR16154:SF22)		Homo sapiens
	HUMAN|HGNC=18185|UniProtKB=Q9UJM3	ERRFI1	ERBB receptor feedback inhibitor 1;ERRFI1;PTN002494435;orthologs	ERBB RECEPTOR FEEDBACK INHIBITOR 1 (PTHR14254:SF5)		Homo sapiens
	HUMAN|HGNC=26199|UniProtKB=Q9H079	KATNBL1	KATNB1-like protein 1;KATNBL1;PTN002495036;orthologs	KATNB1-LIKE PROTEIN 1 (PTHR14682:SF1)		Homo sapiens
	HUMAN|HGNC=5175|UniProtKB=P52594	AGFG1	Arf-GAP domain and FG repeat-containing protein 1;AGFG1;PTN002509032;orthologs	ARF-GAP DOMAIN AND FG REPEAT-CONTAINING PROTEIN 1 (PTHR46134:SF1)		Homo sapiens
	HUMAN|HGNC=12370|UniProtKB=Q9BYV8	CEP41	Centrosomal protein of 41 kDa;CEP41;PTN002547635;orthologs	CENTROSOMAL PROTEIN OF 41 KDA (PTHR44390:SF1)		Homo sapiens
	HUMAN|HGNC=3811|UniProtKB=P55316	FOXG1	Forkhead box protein G1;FOXG1;PTN002483625;orthologs	FORKHEAD BOX PROTEIN G1 (PTHR46617:SF3)	winged helix/forkhead transcription factor(PC00246)	Homo sapiens
	HUMAN|HGNC=29152|UniProtKB=Q7L804	RAB11FIP2	Rab11 family-interacting protein 2;RAB11FIP2;PTN002496568;orthologs	RAB11 FAMILY-INTERACTING PROTEIN 2 (PTHR15746:SF20)	small GTPase(PC00208)	Homo sapiens
	HUMAN|HGNC=28734|UniProtKB=Q8IWE4	DCUN1D3	DCN1-like protein 3;DCUN1D3;PTN002487212;orthologs	DCN1-LIKE PROTEIN 3 (PTHR12281:SF31)	ubiquitin-protein ligase(PC00234)	Homo sapiens
	HUMAN|HGNC=21638|UniProtKB=Q5SZL2	CEP85L	Centrosomal protein of 85 kDa-like;CEP85L;PTN002525168;orthologs	CENTROSOMAL PROTEIN OF 85 KDA-LIKE (PTHR31075:SF2)		Homo sapiens
	HUMAN|HGNC=13652|UniProtKB=A6H8Y1	BDP1	Transcription factor TFIIIB component B'' homolog;BDP1;PTN002505638;orthologs	TRANSCRIPTION FACTOR TFIIIB COMPONENT B'' HOMOLOG (PTHR22929:SF0)	general transcription factor(PC00259)	Homo sapiens
	HUMAN|HGNC=3326|UniProtKB=P28324	ELK4	ETS domain-containing protein Elk-4;ELK4;PTN002483891;orthologs	ETS DOMAIN-CONTAINING PROTEIN ELK-4 (PTHR11849:SF21)	winged helix/forkhead transcription factor(PC00246)	Homo sapiens
	HUMAN|HGNC=10701|UniProtKB=Q15436	SEC23A	Protein transport protein Sec23A;SEC23A;PTN002476725;orthologs	PROTEIN TRANSPORT PROTEIN SEC23A (PTHR11141:SF7)	vesicle coat protein(PC00235)	Homo sapiens
	HUMAN|HGNC=14980|UniProtKB=P57768	SNX16	Sorting nexin-16;SNX16;PTN002506729;orthologs	SORTING NEXIN-16 (PTHR22999:SF23)		Homo sapiens
	HUMAN|HGNC=10461|UniProtKB=P30622	CLIP1	CAP-Gly domain-containing linker protein 1;CLIP1;PTN002498107;orthologs	CAP-GLY DOMAIN-CONTAINING LINKER PROTEIN 1 (PTHR18916:SF44)	chaperone(PC00072)	Homo sapiens
	HUMAN|HGNC=1875|UniProtKB=Q9Y281	CFL2	Cofilin-2;CFL2;PTN002484470;orthologs	COFILIN-2 (PTHR11913:SF15)	non-motor actin binding protein(PC00165)	Homo sapiens
	HUMAN|HGNC=19322|UniProtKB=Q8WY54	PPM1E	Protein phosphatase 1E;PPM1E;PTN002492919;orthologs	PROTEIN PHOSPHATASE 1E (PTHR13832:SF535)	protein phosphatase(PC00195)	Homo sapiens
	HUMAN|HGNC=18782|UniProtKB=Q16204	CCDC6	Coiled-coil domain-containing protein 6;CCDC6;PTN002495760;orthologs	COILED-COIL DOMAIN-CONTAINING PROTEIN 6 (PTHR15276:SF0)		Homo sapiens
	HUMAN|HGNC=29066|UniProtKB=Q9UKJ3	GPATCH8	G patch domain-containing protein 8;GPATCH8;PTN002497846;orthologs	G PATCH DOMAIN-CONTAINING PROTEIN 8 (PTHR17614:SF11)		Homo sapiens
	HUMAN|HGNC=20584|UniProtKB=Q969S0	SLC35B4	Nucleotide sugar transporter SLC35B4;SLC35B4;PTN002473577;orthologs	NUCLEOTIDE SUGAR TRANSPORTER SLC35B4 (PTHR10778:SF4)	secondary carrier transporter(PC00258)	Homo sapiens
	HUMAN|HGNC=10256|UniProtKB=Q01973	ROR1	Inactive tyrosine-protein kinase transmembrane receptor ROR1;ROR1;PTN002521359;orthologs	INACTIVE TYROSINE-PROTEIN KINASE TRANSMEMBRANE RECEPTOR ROR1 (PTHR24416:SF134)	transmembrane signal receptor(PC00197)	Homo sapiens
	HUMAN|HGNC=7784|UniProtKB=Q12857	NFIA	Nuclear factor 1 A-type;NFIA;PTN002479558;orthologs	NUCLEAR FACTOR 1 A-TYPE (PTHR11492:SF6)	DNA-binding transcription factor(PC00218)	Homo sapiens
	HUMAN|HGNC=17064|UniProtKB=O00472	ELL2	RNA polymerase II elongation factor ELL2;ELL2;PTN002510926;orthologs	RNA POLYMERASE II ELONGATION FACTOR ELL2 (PTHR23288:SF8)	general transcription factor(PC00259)	Homo sapiens
	HUMAN|HGNC=14099|UniProtKB=Q9ULM6	CNOT6	CCR4-NOT transcription complex subunit 6;CNOT6;PTN002486240;orthologs	CCR4-NOT TRANSCRIPTION COMPLEX SUBUNIT 6 (PTHR12121:SF33)	mRNA polyadenylation factor(PC00146)	Homo sapiens
	HUMAN|HGNC=4129|UniProtKB=Q86SF2	GALNT7	N-acetylgalactosaminyltransferase 7;GALNT7;PTN002481690;orthologs	N-ACETYLGALACTOSAMINYLTRANSFERASE 7 (PTHR11675:SF68)	glycosyltransferase(PC00111)	Homo sapiens
	HUMAN|HGNC=689|UniProtKB=Q9Y4X5	ARIH1	E3 ubiquitin-protein ligase ARIH1;ARIH1;PTN002481780;orthologs	E3 UBIQUITIN-PROTEIN LIGASE ARIH1 (PTHR11685:SF212)	ubiquitin-protein ligase(PC00234)	Homo sapiens
	HUMAN|HGNC=13222|UniProtKB=Q9C0K0	BCL11B	B-cell lymphoma_leukemia 11B;BCL11B;PTN002509576;orthologs	B-CELL LYMPHOMA_LEUKEMIA 11B (PTHR45993:SF4)	C2H2 zinc finger transcription factor(PC00248)	Homo sapiens
	HUMAN|HGNC=9620|UniProtKB=Q12792	TWF1	Twinfilin-1;TWF1;PTN002492611;orthologs	TWINFILIN-1 (PTHR13759:SF8)	non-motor actin binding protein(PC00165)	Homo sapiens
	HUMAN|HGNC=11503|UniProtKB=O43426	SYNJ1	Synaptojanin-1;SYNJ1;PTN002477001;orthologs	SYNAPTOJANIN-1 (PTHR11200:SF158)	phosphatase(PC00181)	Homo sapiens
	HUMAN|HGNC=18595|UniProtKB=Q96JB3	HIC2	Hypermethylated in cancer 2 protein;HIC2;PTN002553464;orthologs	HYPERMETHYLATED IN CANCER 2 PROTEIN (PTHR24399:SF27)	C2H2 zinc finger transcription factor(PC00248)	Homo sapiens
	HUMAN|HGNC=219|UniProtKB=O15072	ADAMTS3	A disintegrin and metalloproteinase with thrombospondin motifs 3;ADAMTS3;PTN002492509;orthologs	A DISINTEGRIN AND METALLOPROTEINASE WITH THROMBOSPONDIN MOTIFS 3 (PTHR13723:SF158)	metalloprotease(PC00153)	Homo sapiens
	HUMAN|HGNC=22224|UniProtKB=Q6ZMT4	KDM7A	Lysine-specific demethylase 7A;KDM7A;PTN002508490;orthologs	LYSINE-SPECIFIC DEMETHYLASE 7A (PTHR23123:SF15)	histone modifying enzyme(PC00261)	Homo sapiens
	HUMAN|HGNC=19839|UniProtKB=Q96NE9	FRMD6	FERM domain-containing protein 6;FRMD6;PTN002510825;orthologs	FERM DOMAIN-CONTAINING PROTEIN 6 (PTHR13429:SF11)		Homo sapiens
	HUMAN|HGNC=22205|UniProtKB=Q2PZI1	DPY19L1	Probable C-mannosyltransferase DPY19L1;DPY19L1;PTN002526820;orthologs	C-MANNOSYLTRANSFERASE DPY19L1-RELATED (PTHR31488:SF5)		Homo sapiens
	HUMAN|HGNC=9414|UniProtKB=Q13976	PRKG1	cGMP-dependent protein kinase 1;PRKG1;PTN002519366;orthologs	SUBFAMILY NOT NAMED (PTHR24353:SF68)	non-receptor serine/threonine protein kinase(PC00167)	Homo sapiens
	HUMAN|HGNC=24949|UniProtKB=Q01804	OTUD4	OTU domain-containing protein 4;OTUD4;PTN002488110;orthologs	OTU DOMAIN-CONTAINING PROTEIN 4 (PTHR12419:SF9)	cysteine protease(PC00081)	Homo sapiens
	HUMAN|HGNC=20343|UniProtKB=Q9P0R6	GSKIP	GSK3B-interacting protein;GSKIP;PTN002488369;orthologs	GSK3B-INTERACTING PROTEIN (PTHR12490:SF4)		Homo sapiens
	HUMAN|HGNC=21652|UniProtKB=Q86WC4	OSTM1	Osteopetrosis-associated transmembrane protein 1;OSTM1;PTN002496356;orthologs	OSTEOPETROSIS-ASSOCIATED TRANSMEMBRANE PROTEIN 1 (PTHR15644:SF2)		Homo sapiens
	HUMAN|HGNC=13411|UniProtKB=Q8N3S3	PHTF2	Protein PHTF2;PHTF2;PTN002489386;orthologs	PROTEIN PHTF2 (PTHR12680:SF2)	homeodomain transcription factor(PC00119)	Homo sapiens
	HUMAN|HGNC=30953|UniProtKB=Q96DT7	ZBTB10	Zinc finger and BTB domain-containing protein 10;ZBTB10;PTN002521264;orthologs	ZINC FINGER AND BTB DOMAIN-CONTAINING PROTEIN 10 (PTHR24414:SF27)	non-motor actin binding protein(PC00165)	Homo sapiens
	HUMAN|HGNC=12736|UniProtKB=O43516	WIPF1	WAS_WASL-interacting protein family member 1;WIPF1;PTN002509269;orthologs	WAS_WASL-INTERACTING PROTEIN FAMILY MEMBER 1 (PTHR48226:SF1)		Homo sapiens
	HUMAN|HGNC=19364|UniProtKB=Q8IZC4	RTKN2	Rhotekin-2;RTKN2;PTN002502311;orthologs	RHOTEKIN-2 (PTHR21538:SF21)	non-motor actin binding protein(PC00165)	Homo sapiens
	HUMAN|HGNC=11424|UniProtKB=O43815	STRN	Striatin;STRN;PTN002496360;orthologs	STRIATIN (PTHR15653:SF2)		Homo sapiens
	HUMAN|HGNC=18215|UniProtKB=Q8TCG2	PI4K2B	Phosphatidylinositol 4-kinase type 2-beta;PI4K2B;PTN002489969;orthologs	PHOSPHATIDYLINOSITOL 4-KINASE TYPE 2-BETA (PTHR12865:SF6)	kinase(PC00137)	Homo sapiens
	HUMAN|HGNC=17620|UniProtKB=Q9GZM8	NDEL1	Nuclear distribution protein nudE-like 1;NDEL1;PTN002475059;orthologs	NUCLEAR DISTRIBUTION PROTEIN NUDE-LIKE 1 (PTHR10921:SF0)		Homo sapiens
	HUMAN|HGNC=21746|UniProtKB=Q8NE35	CPEB3	Cytoplasmic polyadenylation element-binding protein 3;CPEB3;PTN002488894;orthologs	CYTOPLASMIC POLYADENYLATION ELEMENT-BINDING PROTEIN 3 (PTHR12566:SF7)	mRNA polyadenylation factor(PC00146)	Homo sapiens
	HUMAN|HGNC=20418|UniProtKB=Q9NTI5	PDS5B	Sister chromatid cohesion protein PDS5 homolog B;PDS5B;PTN002489263;orthologs	SISTER CHROMATID COHESION PROTEIN PDS5 HOMOLOG B (PTHR12663:SF1)	chromatin/chromatin-binding, or -regulatory protein(PC00077)	Homo sapiens
	HUMAN|HGNC=14881|UniProtKB=O60315	ZEB2	Zinc finger E-box-binding homeobox 2;ZEB2;PTN002520847;orthologs	ZINC FINGER E-BOX-BINDING HOMEOBOX 2 (PTHR24391:SF11)	C2H2 zinc finger transcription factor(PC00248)	Homo sapiens
	HUMAN|HGNC=6348|UniProtKB=O43474	KLF4	Krueppel-like factor 4;KLF4;PTN002551922;orthologs	KRUEPPEL-LIKE FACTOR 4 (PTHR23235:SF117)	C2H2 zinc finger transcription factor(PC00248)	Homo sapiens
	HUMAN|HGNC=7978|UniProtKB=P04150	NR3C1	Glucocorticoid receptor;NR3C1;PTN002515274;orthologs	GLUCOCORTICOID RECEPTOR (PTHR48092:SF5)	C4 zinc finger nuclear receptor(PC00169)	Homo sapiens
	HUMAN|HGNC=10596|UniProtKB=Q9UQD0	SCN8A	Sodium channel protein type 8 subunit alpha;SCN8A;PTN002467437;orthologs	SODIUM CHANNEL PROTEIN TYPE 8 SUBUNIT ALPHA (PTHR45628:SF29)	voltage-gated ion channel(PC00241)	Homo sapiens
	HUMAN|HGNC=16787|UniProtKB=Q9BZQ6	EDEM3	ER degradation-enhancing alpha-mannosidase-like protein 3;EDEM3;PTN002482735;orthologs	ER DEGRADATION-ENHANCING ALPHA-MANNOSIDASE-LIKE PROTEIN 3 (PTHR45679:SF2)		Homo sapiens
	HUMAN|HGNC=15767|UniProtKB=Q96AC1	FERMT2	Fermitin family homolog 2;FERMT2;PTN002497114;orthologs	FERMITIN FAMILY HOMOLOG 2 (PTHR16160:SF11)		Homo sapiens
	HUMAN|HGNC=5467|UniProtKB=P11717	IGF2R	Cation-independent mannose-6-phosphate receptor;IGF2R;PTN002495428;orthologs	CATION-INDEPENDENT MANNOSE-6-PHOSPHATE RECEPTOR (PTHR15071:SF17)	membrane traffic protein(PC00150)	Homo sapiens
	HUMAN|HGNC=10445|UniProtKB=Q92600	CNOT9	CCR4-NOT transcription complex subunit 9;CNOT9;PTN002487063;orthologs	CCR4-NOT TRANSCRIPTION COMPLEX SUBUNIT 9 (PTHR12262:SF0)		Homo sapiens
	HUMAN|HGNC=14873|UniProtKB=Q9P0K7	RAI14	Ankycorbin;RAI14;PTN002516392;orthologs	ANKYCORBIN (PTHR24129:SF0)		Homo sapiens
	HUMAN|HGNC=20297|UniProtKB=Q96PX8	SLITRK1	SLIT and NTRK-like protein 1;SLITRK1;PTN002519904;orthologs	SLIT AND NTRK-LIKE PROTEIN 1 (PTHR45773:SF7)	transmembrane signal receptor(PC00197)	Homo sapiens
	HUMAN|HGNC=15822|UniProtKB=Q8N573	OXR1	Oxidation resistance protein 1;OXR1;PTN002511600;orthologs	OXIDATION RESISTANCE PROTEIN 1 (PTHR23354:SF69)		Homo sapiens
	HUMAN|HGNC=13285|UniProtKB=Q5HY92	FIGN	Fidgetin;FIGN;PTN002507696;orthologs	FIDGETIN (PTHR23074:SF14)	non-motor microtubule binding protein(PC00166)	Homo sapiens
	HUMAN|HGNC=20292|UniProtKB=Q9Y376	CAB39	Calcium-binding protein 39;CAB39;PTN002468781;orthologs	CALCIUM-BINDING PROTEIN 39 (PTHR10182:SF11)		Homo sapiens
	HUMAN|HGNC=28826|UniProtKB=Q6UXN9	WDR82	WD repeat-containing protein 82;WDR82;PTN002500485;orthologs	WD REPEAT-CONTAINING PROTEIN 82 (PTHR19861:SF0)	methyltransferase(PC00155)	Homo sapiens
	HUMAN|HGNC=24047|UniProtKB=Q8NHH9	ATL2	Atlastin-2;ATL2;PTN002473424;orthologs	ATLASTIN-2 (PTHR10751:SF42)	heterotrimeric G-protein(PC00117)	Homo sapiens
	HUMAN|HGNC=25997|UniProtKB=Q53TQ3	INO80D	INO80 complex subunit D;INO80D;PTN002497198;orthologs	INO80 COMPLEX SUBUNIT D (PTHR16198:SF2)		Homo sapiens
	HUMAN|HGNC=14065|UniProtKB=Q9UKV0	HDAC9	Histone deacetylase 9;HDAC9;PTN002472086;orthologs	HISTONE DEACETYLASE 9 (PTHR10625:SF41)		Homo sapiens
	HUMAN|HGNC=29067|UniProtKB=Q96AA8	JAKMIP2	Janus kinase and microtubule-interacting protein 2;JAKMIP2;PTN002498333;orthologs	JANUS KINASE AND MICROTUBULE-INTERACTING PROTEIN 2 (PTHR18935:SF7)		Homo sapiens
	HUMAN|HGNC=17342|UniProtKB=Q6RI45	BRWD3	Bromodomain and WD repeat-containing protein 3;BRWD3;PTN002497331;orthologs	BROMODOMAIN AND WD REPEAT-CONTAINING PROTEIN 3 (PTHR16266:SF25)		Homo sapiens
	HUMAN|HGNC=13128|UniProtKB=Q9Y462	ZNF711	Zinc finger protein 711;ZNF711;PTN002543747;orthologs	HISTONE-LYSINE N-METHYLTRANSFERASE PRDM9-RELATED (PTHR16515:SF10)	C2H2 zinc finger transcription factor(PC00248)	Homo sapiens
	HUMAN|HGNC=10890|UniProtKB=Q9UIU6	SIX4	Homeobox protein SIX4;SIX4;PTN002470544;orthologs	HOMEOBOX PROTEIN SIX4 (PTHR10390:SF36)	homeodomain transcription factor(PC00119)	Homo sapiens
	HUMAN|HGNC=29529|UniProtKB=Q9BZK7	TBL1XR1	F-box-like_WD repeat-containing protein TBL1XR1;TBL1XR1;PTN002504479;orthologs	F-BOX-LIKE_WD REPEAT-CONTAINING PROTEIN TBL1XR1 (PTHR22846:SF40)		Homo sapiens
	HUMAN|HGNC=7153|UniProtKB=Q15546	MMD	Monocyte to macrophage differentiation factor;MMD;PTN002500945;orthologs	MONOCYTE TO MACROPHAGE DIFFERENTIATION FACTOR (PTHR20855:SF26)	G-protein coupled receptor(PC00021)	Homo sapiens
	HUMAN|HGNC=18790|UniProtKB=P42857	NSG1	Neuronal vesicle trafficking-associated protein 1;NSG1;PTN002408238;orthologs	NEURONAL VESICLE TRAFFICKING-ASSOCIATED PROTEIN 1 (PTHR28546:SF3)		Homo sapiens
	HUMAN|HGNC=20956|UniProtKB=O75167	PHACTR2	Phosphatase and actin regulator 2;PHACTR2;PTN002489568;orthologs	PHOSPHATASE AND ACTIN REGULATOR 2 (PTHR12751:SF5)	phosphatase modulator(PC00184)	Homo sapiens
	HUMAN|HGNC=24086|UniProtKB=Q9NQ94	A1CF	APOBEC1 complementation factor;A1CF;PTN002540668;orthologs	APOBEC1 COMPLEMENTATION FACTOR (PTHR21245:SF8)	RNA metabolism protein(PC00031)	Homo sapiens
	HUMAN|HGNC=26506|UniProtKB=Q96MI6	PPM1E	Protein phosphatase 1M;PPM1M;PTN002492939;orthologs	PROTEIN PHOSPHATASE 1M (PTHR13832:SF236)	protein phosphatase(PC00195)	Homo sapiens
	HUMAN|HGNC=9649|UniProtKB=Q99952	BDP1	Tyrosine-protein phosphatase non-receptor type 18;PTPN18;PTN002498794;orthologs	TYROSINE-PROTEIN PHOSPHATASE NON-RECEPTOR TYPE 18 (PTHR45983:SF4)		Homo sapiens
	HUMAN|HGNC=11033|UniProtKB=Q9Y6M7	SLC4A7	Sodium bicarbonate cotransporter 3;SLC4A7;PTN002479119;orthologs	SODIUM BICARBONATE COTRANSPORTER 3 (PTHR11453:SF105)	secondary carrier transporter(PC00258)	Homo sapiens
	HUMAN|HGNC=29016|UniProtKB=O15063	KIAA0355	Granule associated Rac and RHOG effector protein 1;GARRE1;PTN002496421;orthologs	GRANULE ASSOCIATED RAC AND RHOG EFFECTOR PROTEIN 1 (PTHR15703:SF3)		Homo sapiens
	HUMAN|HGNC=29190|UniProtKB=Q9UPQ9	TNRC6B	Trinucleotide repeat-containing gene 6B protein;TNRC6B;PTN002490386;orthologs	TRINUCLEOTIDE REPEAT-CONTAINING GENE 6B PROTEIN (PTHR13020:SF32)	RNA metabolism protein(PC00031)	Homo sapiens
	HUMAN|HGNC=2456|UniProtKB=Q9Y6M4	CSNK1G3	Casein kinase I isoform gamma-3;CSNK1G3;PTN002484384;orthologs	CASEIN KINASE I ISOFORM GAMMA-3 (PTHR11909:SF151)	non-receptor serine/threonine protein kinase(PC00167)	Homo sapiens
	HUMAN|HGNC=28404|UniProtKB=Q6P3S1	DENND1B	DENN domain-containing protein 1B;DENND1B;PTN002491102;orthologs	DENN DOMAIN-CONTAINING PROTEIN 1B (PTHR13196:SF24)		Homo sapiens
	HUMAN|HGNC=9346|UniProtKB=O75626	PRDM1	PR domain zinc finger protein 1;PRDM1;PTN002549107;orthologs	PR DOMAIN ZINC FINGER PROTEIN 1 (PTHR16515:SF63)	C2H2 zinc finger transcription factor(PC00248)	Homo sapiens
	HUMAN|HGNC=10548|UniProtKB=P54253	ATXN1	Ataxin-1;ATXN1;PTN002491539;orthologs	ATAXIN-1 (PTHR13392:SF5)		Homo sapiens
	HUMAN|HGNC=6881|UniProtKB=P45983	MAPK8	Mitogen-activated protein kinase 8;MAPK8;PTN002513983;orthologs	MITOGEN-ACTIVATED PROTEIN KINASE 8 (PTHR24055:SF222)	non-receptor serine/threonine protein kinase(PC00167)	Homo sapiens
	HUMAN|HGNC=30988|UniProtKB=Q6ZN30	BNC2	Zinc finger protein basonuclin-2;BNC2;PTN002495367;orthologs	ZINC FINGER PROTEIN BASONUCLIN-2 (PTHR15021:SF2)	zinc finger transcription factor(PC00244)	Homo sapiens
	HUMAN|HGNC=27120|UniProtKB=Q6ZPD9	DPY19L3	Probable C-mannosyltransferase DPY19L3;DPY19L3;PTN002526814;orthologs	C-MANNOSYLTRANSFERASE DPY19L3-RELATED (PTHR31488:SF4)		Homo sapiens
	HUMAN|HGNC=17634|UniProtKB=Q7Z417	NUFIP2	FMR1-interacting protein NUFIP2;NUFIP2;PTN002523814;orthologs	FMR1-INTERACTING PROTEIN NUFIP2 (PTHR28333:SF2)		Homo sapiens
	HUMAN|HGNC=23496|UniProtKB=Q7Z2D5	PLPPR4	Phospholipid phosphatase-related protein type 4;PLPPR4;PTN001606026;orthologs	PHOSPHOLIPID PHOSPHATASE-RELATED PROTEIN TYPE 4 (PTHR10165:SF13)	phosphatase(PC00181)	Homo sapiens
	HUMAN|HGNC=30626|UniProtKB=Q96MU7	YTHDC1	YTH domain-containing protein 1;YTHDC1;PTN002487700;orthologs	YTH DOMAIN-CONTAINING PROTEIN 1 (PTHR12357:SF3)	RNA metabolism protein(PC00031)	Homo sapiens
	HUMAN|HGNC=25768|UniProtKB=Q96BU1	S100PBP	S100P-binding protein;S100PBP;PTN002494697;orthologs	S100P-BINDING PROTEIN (PTHR14455:SF0)		Homo sapiens
	HUMAN|HGNC=19959|UniProtKB=Q9Y4F4	TOGARAM1	TOG array regulator of axonemal microtubules protein 1;TOGARAM1;PTN002502384;orthologs	TOG ARRAY REGULATOR OF AXONEMAL MICROTUBULES PROTEIN 1 (PTHR21567:SF6)	non-motor microtubule binding protein(PC00166)	Homo sapiens
	HUMAN|HGNC=1590|UniProtKB=O96020	CCNE2	G1_S-specific cyclin-E2;CCNE2;PTN002468725;orthologs	G1_S-SPECIFIC CYCLIN-E2 (PTHR10177:SF70)	kinase activator(PC00138)	Homo sapiens
	HUMAN|HGNC=21165|UniProtKB=Q9Y3L5	RAP2C	Ras-related protein Rap-2c;RAP2C;PTN002514600;orthologs	RAS-RELATED PROTEIN RAP-2C (PTHR24070:SF200)	small GTPase(PC00208)	Homo sapiens
	HUMAN|HGNC=20750|UniProtKB=Q8IVQ6	ZDHHC21	Palmitoyltransferase ZDHHC21;ZDHHC21;PTN002505030;orthologs	PALMITOYLTRANSFERASE ZDHHC21 (PTHR22883:SF11)	protein modifying enzyme(PC00260)	Homo sapiens
	HUMAN|HGNC=9857|UniProtKB=P61224	RAP1B	Ras-related protein Rap-1b;RAP1B;PTN002514618;orthologs	RAS-RELATED PROTEIN RAP-1B-RELATED (PTHR24070:SF393)	small GTPase(PC00208)	Homo sapiens
	HUMAN|HGNC=7765|UniProtKB=P21359	NF1	Neurofibromin;NF1;PTN002468926;orthologs	NEUROFIBROMIN (PTHR10194:SF142)	GTPase-activating protein(PC00257)	Homo sapiens
	HUMAN|HGNC=29174|UniProtKB=Q2M389	WASHC4	WASH complex subunit 4;WASHC4;PTN002526656;orthologs	WASH COMPLEX SUBUNIT 4 (PTHR31409:SF0)		Homo sapiens
	HUMAN|HGNC=2904|UniProtKB=Q8TDM6	DLG5	Disks large homolog 5;DLG5;PTN002493217;orthologs	DISKS LARGE HOMOLOG 5 (PTHR46360:SF1)	scaffold/adaptor protein(PC00226)	Homo sapiens
	HUMAN|HGNC=2363|UniProtKB=P46109	CRKL	Crk-like protein;CRKL;PTN002500791;orthologs	CRK-LIKE PROTEIN (PTHR19969:SF5)	scaffold/adaptor protein(PC00226)	Homo sapiens
	HUMAN|HGNC=20564|UniProtKB=Q9NUK0	MBNL3	Muscleblind-like protein 3;MBNL3;PTN002489376;orthologs	MUSCLEBLIND-LIKE PROTEIN 3 (PTHR12675:SF3)	RNA splicing factor(PC00148)	Homo sapiens
	HUMAN|HGNC=29413|UniProtKB=Q6NYC8	PPP1R18	Phostensin;PPP1R18;PTN002502711;orthologs	PHOSTENSIN (PTHR21685:SF0)		Homo sapiens
	HUMAN|HGNC=25554|UniProtKB=Q96CQ1	SLC25A36	Solute carrier family 25 member 36;SLC25A36;PTN002515343;orthologs	SOLUTE CARRIER FAMILY 25 MEMBER 36 (PTHR45829:SF2)	mitochondrial carrier protein(PC00158)	Homo sapiens
	HUMAN|HGNC=18326|UniProtKB=Q96QA6	YPEL2	Protein yippee-like 2;YPEL2;PTN002493151;orthologs	PROTEIN YIPPEE-LIKE 2 (PTHR13848:SF3)	ubiquitin-protein ligase(PC00234)	Homo sapiens
	HUMAN|HGNC=494|UniProtKB=Q12955	ANK3	Ankyrin-3;ANK3;PTN002556043;orthologs	ANKYRIN-3 (PTHR24133:SF34)	scaffold/adaptor protein(PC00226)	Homo sapiens
	HUMAN|HGNC=10887|UniProtKB=Q15475	SIX1	Homeobox protein SIX1;SIX1;PTN002470529;orthologs	HOMEOBOX PROTEIN SIX1 (PTHR10390:SF13)	homeodomain transcription factor(PC00119)	Homo sapiens
	HUMAN|HGNC=16712|UniProtKB=Q969H0	FBXW7	F-box_WD repeat-containing protein 7;FBXW7;PTN002541352;orthologs	F-BOX_WD REPEAT-CONTAINING PROTEIN 7 (PTHR19849:SF1)	ubiquitin-protein ligase(PC00234)	Homo sapiens
	HUMAN|HGNC=16700|UniProtKB=Q8WW38	ZFPM2	Zinc finger protein ZFPM2;ZFPM2;PTN002490248;orthologs	ZINC FINGER PROTEIN ZFPM2 (PTHR12958:SF5)	transcription cofactor(PC00217)	Homo sapiens
	HUMAN|HGNC=11700|UniProtKB=Q13569	TDG	G_T mismatch-specific thymine DNA glycosylase;TDG;PTN002486505;orthologs	G_T MISMATCH-SPECIFIC THYMINE DNA GLYCOSYLASE (PTHR12159:SF9)	DNA glycosylase(PC00010)	Homo sapiens
	HUMAN|HGNC=4273|UniProtKB=Q14161	GIT2	ARF GTPase-activating protein GIT2;GIT2;PTN002509053;orthologs	ARF GTPASE-ACTIVATING PROTEIN GIT2 (PTHR46097:SF4)		Homo sapiens
Intracellular anatomical structure	HUMAN|HGNC=7886|UniProtKB=P51513	NOVA1	RNA-binding protein Nova-1;NOVA1;PTN002469758;orthologs	RNA-BINDING PROTEIN NOVA-1 (PTHR10288:SF229)	RNA metabolism protein(PC00031)	Homo sapiens
	HUMAN|HGNC=3446|UniProtKB=P11308	ERG	Transcriptional regulator ERG;ERG;PTN002483877;orthologs	TRANSCRIPTIONAL REGULATOR ERG (PTHR11849:SF216)	winged helix/forkhead transcription factor(PC00246)	Homo sapiens
	HUMAN|HGNC=30550|UniProtKB=O60337	MARCH6	E3 ubiquitin-protein ligase MARCHF6;MARCHF6;PTN002490987;orthologs	E3 UBIQUITIN-PROTEIN LIGASE MARCHF6 (PTHR13145:SF0)	ubiquitin-protein ligase(PC00234)	Homo sapiens
	HUMAN|HGNC=7984|UniProtKB=O00482	NR5A2	Nuclear receptor subfamily 5 group A member 2;NR5A2;PTN002515300;orthologs	NUCLEAR RECEPTOR SUBFAMILY 5 GROUP A MEMBER 2 (PTHR24086:SF18)	C4 zinc finger nuclear receptor(PC00169)	Homo sapiens
	HUMAN|HGNC=25786|UniProtKB=Q9H902	REEP1	Receptor expression-enhancing protein 1;REEP1;PTN002487313;orthologs	RECEPTOR EXPRESSION-ENHANCING PROTEIN 1 (PTHR12300:SF33)	membrane traffic protein(PC00150)	Homo sapiens
	HUMAN|HGNC=2082|UniProtKB=O15516	CLOCK	Circadian locomoter output cycles protein kaput;CLOCK;PTN002507168;orthologs	CIRCADIAN LOCOMOTER OUTPUT CYCLES PROTEIN KAPUT (PTHR46055:SF2)		Homo sapiens
	HUMAN|HGNC=8761|UniProtKB=Q9BUL8	PDCD10	Programmed cell death protein 10;PDCD10;PTN002491198;orthologs	PROGRAMMED CELL DEATH PROTEIN 10 (PTHR13250:SF1)		Homo sapiens
	HUMAN|HGNC=15514|UniProtKB=Q13492	PICALM	Phosphatidylinositol-binding clathrin assembly protein;PICALM;PTN002505997;orthologs	PHOSPHATIDYLINOSITOL-BINDING CLATHRIN ASSEMBLY PROTEIN (PTHR22951:SF16)	vesicle coat protein(PC00235)	Homo sapiens
	HUMAN|HGNC=4424|UniProtKB=Q92805	GOLGA1	Golgin subfamily A member 1;GOLGA1;PTN002508828;orthologs	GOLGIN SUBFAMILY A MEMBER 1 (PTHR23157:SF24)		Homo sapiens
	HUMAN|HGNC=2854|UniProtKB=Q86XP1	DGKH	Diacylglycerol kinase eta;DGKH;PTN002477624;orthologs	DIACYLGLYCEROL KINASE ETA (PTHR11255:SF37)	kinase(PC00137)	Homo sapiens
	HUMAN|HGNC=1840|UniProtKB=Q9BXF3	CECR2	Chromatin remodeling regulator CECR2;CECR2;PTN002504925;orthologs	CHROMATIN REMODELING REGULATOR CECR2 (PTHR47092:SF1)		Homo sapiens
	HUMAN|HGNC=10258|UniProtKB=P35398	RORA	Nuclear receptor ROR-alpha;RORA;PTN002515192;orthologs	NUCLEAR RECEPTOR ROR-ALPHA (PTHR45805:SF3)	C4 zinc finger nuclear receptor(PC00169)	Homo sapiens
	HUMAN|HGNC=24238|UniProtKB=Q5VT06	CEP350	Centrosome-associated protein 350;CEP350;PTN002493484;orthologs	CENTROSOME-ASSOCIATED PROTEIN 350 (PTHR13958:SF4)	non-motor microtubule binding protein(PC00166)	Homo sapiens
	HUMAN|HGNC=14946|UniProtKB=Q9ULJ8	PPP1R9A	Neurabin-1;PPP1R9A;PTN002497098;orthologs	NEURABIN-1 (PTHR16154:SF22)		Homo sapiens
	HUMAN|HGNC=18185|UniProtKB=Q9UJM3	ERRFI1	ERBB receptor feedback inhibitor 1;ERRFI1;PTN002494435;orthologs	ERBB RECEPTOR FEEDBACK INHIBITOR 1 (PTHR14254:SF5)		Homo sapiens
	HUMAN|HGNC=26199|UniProtKB=Q9H079	KATNBL1	KATNB1-like protein 1;KATNBL1;PTN002495036;orthologs	KATNB1-LIKE PROTEIN 1 (PTHR14682:SF1)		Homo sapiens
	HUMAN|HGNC=5175|UniProtKB=P52594	AGFG1	Arf-GAP domain and FG repeat-containing protein 1;AGFG1;PTN002509032;orthologs	ARF-GAP DOMAIN AND FG REPEAT-CONTAINING PROTEIN 1 (PTHR46134:SF1)		Homo sapiens
	HUMAN|HGNC=12370|UniProtKB=Q9BYV8	CEP41	Centrosomal protein of 41 kDa;CEP41;PTN002547635;orthologs	CENTROSOMAL PROTEIN OF 41 KDA (PTHR44390:SF1)		Homo sapiens
	HUMAN|HGNC=3811|UniProtKB=P55316	FOXG1	Forkhead box protein G1;FOXG1;PTN002483625;orthologs	FORKHEAD BOX PROTEIN G1 (PTHR46617:SF3)	winged helix/forkhead transcription factor(PC00246)	Homo sapiens
	HUMAN|HGNC=29152|UniProtKB=Q7L804	RAB11FIP2	Rab11 family-interacting protein 2;RAB11FIP2;PTN002496568;orthologs	RAB11 FAMILY-INTERACTING PROTEIN 2 (PTHR15746:SF20)	small GTPase(PC00208)	Homo sapiens
	HUMAN|HGNC=28734|UniProtKB=Q8IWE4	DCUN1D3	DCN1-like protein 3;DCUN1D3;PTN002487212;orthologs	DCN1-LIKE PROTEIN 3 (PTHR12281:SF31)	ubiquitin-protein ligase(PC00234)	Homo sapiens
	HUMAN|HGNC=28593|UniProtKB=Q8IXS8	FAM126B	Hyccin 2;HYCC2;PTN002525722;orthologs	HYCCIN 2 (PTHR31220:SF3)		Homo sapiens
	HUMAN|HGNC=21638|UniProtKB=Q5SZL2	CEP85L	Centrosomal protein of 85 kDa-like;CEP85L;PTN002525168;orthologs	CENTROSOMAL PROTEIN OF 85 KDA-LIKE (PTHR31075:SF2)		Homo sapiens
	HUMAN|HGNC=13652|UniProtKB=A6H8Y1	BDP1	Transcription factor TFIIIB component B'' homolog;BDP1;PTN002505638;orthologs	TRANSCRIPTION FACTOR TFIIIB COMPONENT B'' HOMOLOG (PTHR22929:SF0)	general transcription factor(PC00259)	Homo sapiens
	HUMAN|HGNC=3326|UniProtKB=P28324	ELK4	ETS domain-containing protein Elk-4;ELK4;PTN002483891;orthologs	ETS DOMAIN-CONTAINING PROTEIN ELK-4 (PTHR11849:SF21)	winged helix/forkhead transcription factor(PC00246)	Homo sapiens
	HUMAN|HGNC=10701|UniProtKB=Q15436	SEC23A	Protein transport protein Sec23A;SEC23A;PTN002476725;orthologs	PROTEIN TRANSPORT PROTEIN SEC23A (PTHR11141:SF7)	vesicle coat protein(PC00235)	Homo sapiens
	HUMAN|HGNC=14980|UniProtKB=P57768	SNX16	Sorting nexin-16;SNX16;PTN002506729;orthologs	SORTING NEXIN-16 (PTHR22999:SF23)		Homo sapiens
	HUMAN|HGNC=10461|UniProtKB=P30622	CLIP1	CAP-Gly domain-containing linker protein 1;CLIP1;PTN002498107;orthologs	CAP-GLY DOMAIN-CONTAINING LINKER PROTEIN 1 (PTHR18916:SF44)	chaperone(PC00072)	Homo sapiens
	HUMAN|HGNC=1875|UniProtKB=Q9Y281	CFL2	Cofilin-2;CFL2;PTN002484470;orthologs	COFILIN-2 (PTHR11913:SF15)	non-motor actin binding protein(PC00165)	Homo sapiens
	HUMAN|HGNC=19322|UniProtKB=Q8WY54	PPM1E	Protein phosphatase 1E;PPM1E;PTN002492919;orthologs	PROTEIN PHOSPHATASE 1E (PTHR13832:SF535)	protein phosphatase(PC00195)	Homo sapiens
	HUMAN|HGNC=18782|UniProtKB=Q16204	CCDC6	Coiled-coil domain-containing protein 6;CCDC6;PTN002495760;orthologs	COILED-COIL DOMAIN-CONTAINING PROTEIN 6 (PTHR15276:SF0)		Homo sapiens
	HUMAN|HGNC=17382|UniProtKB=Q7Z6B7	SRGAP1	SLIT-ROBO Rho GTPase-activating protein 1;SRGAP1;PTN002494162;orthologs	SLIT-ROBO RHO GTPASE-ACTIVATING PROTEIN 1 (PTHR14166:SF15)	GTPase-activating protein(PC00257)	Homo sapiens
	HUMAN|HGNC=29066|UniProtKB=Q9UKJ3	GPATCH8	G patch domain-containing protein 8;GPATCH8;PTN002497846;orthologs	G PATCH DOMAIN-CONTAINING PROTEIN 8 (PTHR17614:SF11)		Homo sapiens
	HUMAN|HGNC=20584|UniProtKB=Q969S0	SLC35B4	Nucleotide sugar transporter SLC35B4;SLC35B4;PTN002473577;orthologs	NUCLEOTIDE SUGAR TRANSPORTER SLC35B4 (PTHR10778:SF4)	secondary carrier transporter(PC00258)	Homo sapiens
	HUMAN|HGNC=10256|UniProtKB=Q01973	ROR1	Inactive tyrosine-protein kinase transmembrane receptor ROR1;ROR1;PTN002521359;orthologs	INACTIVE TYROSINE-PROTEIN KINASE TRANSMEMBRANE RECEPTOR ROR1 (PTHR24416:SF134)	transmembrane signal receptor(PC00197)	Homo sapiens
	HUMAN|HGNC=7784|UniProtKB=Q12857	NFIA	Nuclear factor 1 A-type;NFIA;PTN002479558;orthologs	NUCLEAR FACTOR 1 A-TYPE (PTHR11492:SF6)	DNA-binding transcription factor(PC00218)	Homo sapiens
	HUMAN|HGNC=17064|UniProtKB=O00472	ELL2	RNA polymerase II elongation factor ELL2;ELL2;PTN002510926;orthologs	RNA POLYMERASE II ELONGATION FACTOR ELL2 (PTHR23288:SF8)	general transcription factor(PC00259)	Homo sapiens
	HUMAN|HGNC=14099|UniProtKB=Q9ULM6	CNOT6	CCR4-NOT transcription complex subunit 6;CNOT6;PTN002486240;orthologs	CCR4-NOT TRANSCRIPTION COMPLEX SUBUNIT 6 (PTHR12121:SF33)	mRNA polyadenylation factor(PC00146)	Homo sapiens
	HUMAN|HGNC=4129|UniProtKB=Q86SF2	GALNT7	N-acetylgalactosaminyltransferase 7;GALNT7;PTN002481690;orthologs	N-ACETYLGALACTOSAMINYLTRANSFERASE 7 (PTHR11675:SF68)	glycosyltransferase(PC00111)	Homo sapiens
	HUMAN|HGNC=689|UniProtKB=Q9Y4X5	ARIH1	E3 ubiquitin-protein ligase ARIH1;ARIH1;PTN002481780;orthologs	E3 UBIQUITIN-PROTEIN LIGASE ARIH1 (PTHR11685:SF212)	ubiquitin-protein ligase(PC00234)	Homo sapiens
	HUMAN|HGNC=13222|UniProtKB=Q9C0K0	BCL11B	B-cell lymphoma_leukemia 11B;BCL11B;PTN002509576;orthologs	B-CELL LYMPHOMA_LEUKEMIA 11B (PTHR45993:SF4)	C2H2 zinc finger transcription factor(PC00248)	Homo sapiens
	HUMAN|HGNC=9620|UniProtKB=Q12792	TWF1	Twinfilin-1;TWF1;PTN002492611;orthologs	TWINFILIN-1 (PTHR13759:SF8)	non-motor actin binding protein(PC00165)	Homo sapiens
	HUMAN|HGNC=11503|UniProtKB=O43426	SYNJ1	Synaptojanin-1;SYNJ1;PTN002477001;orthologs	SYNAPTOJANIN-1 (PTHR11200:SF158)	phosphatase(PC00181)	Homo sapiens
	HUMAN|HGNC=18595|UniProtKB=Q96JB3	HIC2	Hypermethylated in cancer 2 protein;HIC2;PTN002553464;orthologs	HYPERMETHYLATED IN CANCER 2 PROTEIN (PTHR24399:SF27)	C2H2 zinc finger transcription factor(PC00248)	Homo sapiens
	HUMAN|HGNC=22224|UniProtKB=Q6ZMT4	KDM7A	Lysine-specific demethylase 7A;KDM7A;PTN002508490;orthologs	LYSINE-SPECIFIC DEMETHYLASE 7A (PTHR23123:SF15)	histone modifying enzyme(PC00261)	Homo sapiens
	HUMAN|HGNC=19839|UniProtKB=Q96NE9	FRMD6	FERM domain-containing protein 6;FRMD6;PTN002510825;orthologs	FERM DOMAIN-CONTAINING PROTEIN 6 (PTHR13429:SF11)		Homo sapiens
	HUMAN|HGNC=22205|UniProtKB=Q2PZI1	DPY19L1	Probable C-mannosyltransferase DPY19L1;DPY19L1;PTN002526820;orthologs	C-MANNOSYLTRANSFERASE DPY19L1-RELATED (PTHR31488:SF5)		Homo sapiens
	HUMAN|HGNC=9414|UniProtKB=Q13976	PRKG1	cGMP-dependent protein kinase 1;PRKG1;PTN002519366;orthologs	SUBFAMILY NOT NAMED (PTHR24353:SF68)	non-receptor serine/threonine protein kinase(PC00167)	Homo sapiens
	HUMAN|HGNC=24949|UniProtKB=Q01804	OTUD4	OTU domain-containing protein 4;OTUD4;PTN002488110;orthologs	OTU DOMAIN-CONTAINING PROTEIN 4 (PTHR12419:SF9)	cysteine protease(PC00081)	Homo sapiens
	HUMAN|HGNC=20343|UniProtKB=Q9P0R6	GSKIP	GSK3B-interacting protein;GSKIP;PTN002488369;orthologs	GSK3B-INTERACTING PROTEIN (PTHR12490:SF4)		Homo sapiens
	HUMAN|HGNC=21652|UniProtKB=Q86WC4	OSTM1	Osteopetrosis-associated transmembrane protein 1;OSTM1;PTN002496356;orthologs	OSTEOPETROSIS-ASSOCIATED TRANSMEMBRANE PROTEIN 1 (PTHR15644:SF2)		Homo sapiens
	HUMAN|HGNC=13411|UniProtKB=Q8N3S3	PHTF2	Protein PHTF2;PHTF2;PTN002489386;orthologs	PROTEIN PHTF2 (PTHR12680:SF2)	homeodomain transcription factor(PC00119)	Homo sapiens
	HUMAN|HGNC=6866|UniProtKB=O95819	MAP4K4	Mitogen-activated protein kinase kinase kinase kinase 4;MAP4K4;PTN002519560;orthologs	MITOGEN-ACTIVATED PROTEIN KINASE KINASE KINASE KINASE 4 (PTHR48015:SF2)	non-receptor serine/threonine protein kinase(PC00167)	Homo sapiens
	HUMAN|HGNC=18713|UniProtKB=Q86VQ1	GLCCI1	Glucocorticoid-induced transcript 1 protein;GLCCI1;PTN002495299;orthologs	GLUCOCORTICOID-INDUCED TRANSCRIPT 1 PROTEIN (PTHR14972:SF3)		Homo sapiens
	HUMAN|HGNC=30953|UniProtKB=Q96DT7	ZBTB10	Zinc finger and BTB domain-containing protein 10;ZBTB10;PTN002521264;orthologs	ZINC FINGER AND BTB DOMAIN-CONTAINING PROTEIN 10 (PTHR24414:SF27)	non-motor actin binding protein(PC00165)	Homo sapiens
	HUMAN|HGNC=12736|UniProtKB=O43516	WIPF1	WAS_WASL-interacting protein family member 1;WIPF1;PTN002509269;orthologs	WAS_WASL-INTERACTING PROTEIN FAMILY MEMBER 1 (PTHR48226:SF1)		Homo sapiens
	HUMAN|HGNC=19364|UniProtKB=Q8IZC4	RTKN2	Rhotekin-2;RTKN2;PTN002502311;orthologs	RHOTEKIN-2 (PTHR21538:SF21)	non-motor actin binding protein(PC00165)	Homo sapiens
	HUMAN|HGNC=11424|UniProtKB=O43815	STRN	Striatin;STRN;PTN002496360;orthologs	STRIATIN (PTHR15653:SF2)		Homo sapiens
	HUMAN|HGNC=18215|UniProtKB=Q8TCG2	PI4K2B	Phosphatidylinositol 4-kinase type 2-beta;PI4K2B;PTN002489969;orthologs	PHOSPHATIDYLINOSITOL 4-KINASE TYPE 2-BETA (PTHR12865:SF6)	kinase(PC00137)	Homo sapiens
	HUMAN|HGNC=19907|UniProtKB=Q712K3	UBE2R2	Ubiquitin-conjugating enzyme E2 R2;UBE2R2;PTN002514453;orthologs	UBIQUITIN-CONJUGATING ENZYME E2 R2 (PTHR24067:SF148)	ubiquitin-protein ligase(PC00234)	Homo sapiens
	HUMAN|HGNC=17620|UniProtKB=Q9GZM8	NDEL1	Nuclear distribution protein nudE-like 1;NDEL1;PTN002475059;orthologs	NUCLEAR DISTRIBUTION PROTEIN NUDE-LIKE 1 (PTHR10921:SF0)		Homo sapiens
	HUMAN|HGNC=21746|UniProtKB=Q8NE35	CPEB3	Cytoplasmic polyadenylation element-binding protein 3;CPEB3;PTN002488894;orthologs	CYTOPLASMIC POLYADENYLATION ELEMENT-BINDING PROTEIN 3 (PTHR12566:SF7)	mRNA polyadenylation factor(PC00146)	Homo sapiens
	HUMAN|HGNC=20418|UniProtKB=Q9NTI5	PDS5B	Sister chromatid cohesion protein PDS5 homolog B;PDS5B;PTN002489263;orthologs	SISTER CHROMATID COHESION PROTEIN PDS5 HOMOLOG B (PTHR12663:SF1)	chromatin/chromatin-binding, or -regulatory protein(PC00077)	Homo sapiens
	HUMAN|HGNC=14881|UniProtKB=O60315	ZEB2	Zinc finger E-box-binding homeobox 2;ZEB2;PTN002520847;orthologs	ZINC FINGER E-BOX-BINDING HOMEOBOX 2 (PTHR24391:SF11)	C2H2 zinc finger transcription factor(PC00248)	Homo sapiens
	HUMAN|HGNC=6348|UniProtKB=O43474	KLF4	Krueppel-like factor 4;KLF4;PTN002551922;orthologs	KRUEPPEL-LIKE FACTOR 4 (PTHR23235:SF117)	C2H2 zinc finger transcription factor(PC00248)	Homo sapiens
	HUMAN|HGNC=7978|UniProtKB=P04150	NR3C1	Glucocorticoid receptor;NR3C1;PTN002515274;orthologs	GLUCOCORTICOID RECEPTOR (PTHR48092:SF5)	C4 zinc finger nuclear receptor(PC00169)	Homo sapiens
	HUMAN|HGNC=10596|UniProtKB=Q9UQD0	SCN8A	Sodium channel protein type 8 subunit alpha;SCN8A;PTN002467437;orthologs	SODIUM CHANNEL PROTEIN TYPE 8 SUBUNIT ALPHA (PTHR45628:SF29)	voltage-gated ion channel(PC00241)	Homo sapiens
	HUMAN|HGNC=16787|UniProtKB=Q9BZQ6	EDEM3	ER degradation-enhancing alpha-mannosidase-like protein 3;EDEM3;PTN002482735;orthologs	ER DEGRADATION-ENHANCING ALPHA-MANNOSIDASE-LIKE PROTEIN 3 (PTHR45679:SF2)		Homo sapiens
	HUMAN|HGNC=15767|UniProtKB=Q96AC1	FERMT2	Fermitin family homolog 2;FERMT2;PTN002497114;orthologs	FERMITIN FAMILY HOMOLOG 2 (PTHR16160:SF11)		Homo sapiens
	HUMAN|HGNC=5467|UniProtKB=P11717	IGF2R	Cation-independent mannose-6-phosphate receptor;IGF2R;PTN002495428;orthologs	CATION-INDEPENDENT MANNOSE-6-PHOSPHATE RECEPTOR (PTHR15071:SF17)	membrane traffic protein(PC00150)	Homo sapiens
	HUMAN|HGNC=10445|UniProtKB=Q92600	CNOT9	CCR4-NOT transcription complex subunit 9;CNOT9;PTN002487063;orthologs	CCR4-NOT TRANSCRIPTION COMPLEX SUBUNIT 9 (PTHR12262:SF0)		Homo sapiens
	HUMAN|HGNC=26957|UniProtKB=Q9NPB8	GPCPD1	Glycerophosphocholine phosphodiesterase GPCPD1;GPCPD1;PTN002506339;orthologs	GLYCEROPHOSPHOCHOLINE PHOSPHODIESTERASE GPCPD1 (PTHR22958:SF1)	phosphodiesterase(PC00185)	Homo sapiens
	HUMAN|HGNC=14873|UniProtKB=Q9P0K7	RAI14	Ankycorbin;RAI14;PTN002516392;orthologs	ANKYCORBIN (PTHR24129:SF0)		Homo sapiens
	HUMAN|HGNC=15822|UniProtKB=Q8N573	OXR1	Oxidation resistance protein 1;OXR1;PTN002511600;orthologs	OXIDATION RESISTANCE PROTEIN 1 (PTHR23354:SF69)		Homo sapiens
	HUMAN|HGNC=13285|UniProtKB=Q5HY92	FIGN	Fidgetin;FIGN;PTN002507696;orthologs	FIDGETIN (PTHR23074:SF14)	non-motor microtubule binding protein(PC00166)	Homo sapiens
	HUMAN|HGNC=9872|UniProtKB=Q15283	RASA2	Ras GTPase-activating protein 2;RASA2;PTN002468903;orthologs	RAS GTPASE-ACTIVATING PROTEIN 2 (PTHR10194:SF21)	GTPase-activating protein(PC00257)	Homo sapiens
	HUMAN|HGNC=20292|UniProtKB=Q9Y376	CAB39	Calcium-binding protein 39;CAB39;PTN002468781;orthologs	CALCIUM-BINDING PROTEIN 39 (PTHR10182:SF11)		Homo sapiens
	HUMAN|HGNC=28826|UniProtKB=Q6UXN9	WDR82	WD repeat-containing protein 82;WDR82;PTN002500485;orthologs	WD REPEAT-CONTAINING PROTEIN 82 (PTHR19861:SF0)	methyltransferase(PC00155)	Homo sapiens
	HUMAN|HGNC=24047|UniProtKB=Q8NHH9	ATL2	Atlastin-2;ATL2;PTN002473424;orthologs	ATLASTIN-2 (PTHR10751:SF42)	heterotrimeric G-protein(PC00117)	Homo sapiens
	HUMAN|HGNC=25997|UniProtKB=Q53TQ3	INO80D	INO80 complex subunit D;INO80D;PTN002497198;orthologs	INO80 COMPLEX SUBUNIT D (PTHR16198:SF2)		Homo sapiens
	HUMAN|HGNC=14065|UniProtKB=Q9UKV0	HDAC9	Histone deacetylase 9;HDAC9;PTN002472086;orthologs	HISTONE DEACETYLASE 9 (PTHR10625:SF41)		Homo sapiens
	HUMAN|HGNC=29067|UniProtKB=Q96AA8	JAKMIP2	Janus kinase and microtubule-interacting protein 2;JAKMIP2;PTN002498333;orthologs	JANUS KINASE AND MICROTUBULE-INTERACTING PROTEIN 2 (PTHR18935:SF7)		Homo sapiens
	HUMAN|HGNC=17342|UniProtKB=Q6RI45	BRWD3	Bromodomain and WD repeat-containing protein 3;BRWD3;PTN002497331;orthologs	BROMODOMAIN AND WD REPEAT-CONTAINING PROTEIN 3 (PTHR16266:SF25)		Homo sapiens
	HUMAN|HGNC=13128|UniProtKB=Q9Y462	ZNF711	Zinc finger protein 711;ZNF711;PTN002543747;orthologs	HISTONE-LYSINE N-METHYLTRANSFERASE PRDM9-RELATED (PTHR16515:SF10)	C2H2 zinc finger transcription factor(PC00248)	Homo sapiens
	HUMAN|HGNC=10890|UniProtKB=Q9UIU6	SIX4	Homeobox protein SIX4;SIX4;PTN002470544;orthologs	HOMEOBOX PROTEIN SIX4 (PTHR10390:SF36)	homeodomain transcription factor(PC00119)	Homo sapiens
	HUMAN|HGNC=29529|UniProtKB=Q9BZK7	TBL1XR1	F-box-like_WD repeat-containing protein TBL1XR1;TBL1XR1;PTN002504479;orthologs	F-BOX-LIKE_WD REPEAT-CONTAINING PROTEIN TBL1XR1 (PTHR22846:SF40)		Homo sapiens
	HUMAN|HGNC=7153|UniProtKB=Q15546	MMD	Monocyte to macrophage differentiation factor;MMD;PTN002500945;orthologs	MONOCYTE TO MACROPHAGE DIFFERENTIATION FACTOR (PTHR20855:SF26)	G-protein coupled receptor(PC00021)	Homo sapiens
	HUMAN|HGNC=18790|UniProtKB=P42857	NSG1	Neuronal vesicle trafficking-associated protein 1;NSG1;PTN002408238;orthologs	NEURONAL VESICLE TRAFFICKING-ASSOCIATED PROTEIN 1 (PTHR28546:SF3)		Homo sapiens
	HUMAN|HGNC=20956|UniProtKB=O75167	PHACTR2	Phosphatase and actin regulator 2;PHACTR2;PTN002489568;orthologs	PHOSPHATASE AND ACTIN REGULATOR 2 (PTHR12751:SF5)	phosphatase modulator(PC00184)	Homo sapiens
	HUMAN|HGNC=24086|UniProtKB=Q9NQ94	A1CF	APOBEC1 complementation factor;A1CF;PTN002540668;orthologs	APOBEC1 COMPLEMENTATION FACTOR (PTHR21245:SF8)	RNA metabolism protein(PC00031)	Homo sapiens
	HUMAN|HGNC=26506|UniProtKB=Q96MI6	PPM1E	Protein phosphatase 1M;PPM1M;PTN002492939;orthologs	PROTEIN PHOSPHATASE 1M (PTHR13832:SF236)	protein phosphatase(PC00195)	Homo sapiens
	HUMAN|HGNC=9649|UniProtKB=Q99952	BDP1	Tyrosine-protein phosphatase non-receptor type 18;PTPN18;PTN002498794;orthologs	TYROSINE-PROTEIN PHOSPHATASE NON-RECEPTOR TYPE 18 (PTHR45983:SF4)		Homo sapiens
	HUMAN|HGNC=22916|UniProtKB=Q9C0B9	ZCCHC2	Zinc finger CCHC domain-containing protein 2;ZCCHC2;PTN002497191;orthologs	ZINC FINGER CCHC DOMAIN-CONTAINING PROTEIN 2 (PTHR46939:SF1)		Homo sapiens
	HUMAN|HGNC=29016|UniProtKB=O15063	KIAA0355	Granule associated Rac and RHOG effector protein 1;GARRE1;PTN002496421;orthologs	GRANULE ASSOCIATED RAC AND RHOG EFFECTOR PROTEIN 1 (PTHR15703:SF3)		Homo sapiens
	HUMAN|HGNC=29190|UniProtKB=Q9UPQ9	TNRC6B	Trinucleotide repeat-containing gene 6B protein;TNRC6B;PTN002490386;orthologs	TRINUCLEOTIDE REPEAT-CONTAINING GENE 6B PROTEIN (PTHR13020:SF32)	RNA metabolism protein(PC00031)	Homo sapiens
	HUMAN|HGNC=2456|UniProtKB=Q9Y6M4	CSNK1G3	Casein kinase I isoform gamma-3;CSNK1G3;PTN002484384;orthologs	CASEIN KINASE I ISOFORM GAMMA-3 (PTHR11909:SF151)	non-receptor serine/threonine protein kinase(PC00167)	Homo sapiens
	HUMAN|HGNC=28404|UniProtKB=Q6P3S1	DENND1B	DENN domain-containing protein 1B;DENND1B;PTN002491102;orthologs	DENN DOMAIN-CONTAINING PROTEIN 1B (PTHR13196:SF24)		Homo sapiens
	HUMAN|HGNC=9346|UniProtKB=O75626	PRDM1	PR domain zinc finger protein 1;PRDM1;PTN002549107;orthologs	PR DOMAIN ZINC FINGER PROTEIN 1 (PTHR16515:SF63)	C2H2 zinc finger transcription factor(PC00248)	Homo sapiens
	HUMAN|HGNC=10548|UniProtKB=P54253	ATXN1	Ataxin-1;ATXN1;PTN002491539;orthologs	ATAXIN-1 (PTHR13392:SF5)		Homo sapiens
	HUMAN|HGNC=6881|UniProtKB=P45983	MAPK8	Mitogen-activated protein kinase 8;MAPK8;PTN002513983;orthologs	MITOGEN-ACTIVATED PROTEIN KINASE 8 (PTHR24055:SF222)	non-receptor serine/threonine protein kinase(PC00167)	Homo sapiens
	HUMAN|HGNC=30988|UniProtKB=Q6ZN30	BNC2	Zinc finger protein basonuclin-2;BNC2;PTN002495367;orthologs	ZINC FINGER PROTEIN BASONUCLIN-2 (PTHR15021:SF2)	zinc finger transcription factor(PC00244)	Homo sapiens
	HUMAN|HGNC=27120|UniProtKB=Q6ZPD9	DPY19L3	Probable C-mannosyltransferase DPY19L3;DPY19L3;PTN002526814;orthologs	C-MANNOSYLTRANSFERASE DPY19L3-RELATED (PTHR31488:SF4)		Homo sapiens
	HUMAN|HGNC=17634|UniProtKB=Q7Z417	NUFIP2	FMR1-interacting protein NUFIP2;NUFIP2;PTN002523814;orthologs	FMR1-INTERACTING PROTEIN NUFIP2 (PTHR28333:SF2)		Homo sapiens
	HUMAN|HGNC=30626|UniProtKB=Q96MU7	YTHDC1	YTH domain-containing protein 1;YTHDC1;PTN002487700;orthologs	YTH DOMAIN-CONTAINING PROTEIN 1 (PTHR12357:SF3)	RNA metabolism protein(PC00031)	Homo sapiens
	HUMAN|HGNC=25768|UniProtKB=Q96BU1	S100PBP	S100P-binding protein;S100PBP;PTN002494697;orthologs	S100P-BINDING PROTEIN (PTHR14455:SF0)		Homo sapiens
	HUMAN|HGNC=19959|UniProtKB=Q9Y4F4	TOGARAM1	TOG array regulator of axonemal microtubules protein 1;TOGARAM1;PTN002502384;orthologs	TOG ARRAY REGULATOR OF AXONEMAL MICROTUBULES PROTEIN 1 (PTHR21567:SF6)	non-motor microtubule binding protein(PC00166)	Homo sapiens
	HUMAN|HGNC=1590|UniProtKB=O96020	CCNE2	G1_S-specific cyclin-E2;CCNE2;PTN002468725;orthologs	G1_S-SPECIFIC CYCLIN-E2 (PTHR10177:SF70)	kinase activator(PC00138)	Homo sapiens
	HUMAN|HGNC=21165|UniProtKB=Q9Y3L5	RAP2C	Ras-related protein Rap-2c;RAP2C;PTN002514600;orthologs	RAS-RELATED PROTEIN RAP-2C (PTHR24070:SF200)	small GTPase(PC00208)	Homo sapiens
	HUMAN|HGNC=20750|UniProtKB=Q8IVQ6	ZDHHC21	Palmitoyltransferase ZDHHC21;ZDHHC21;PTN002505030;orthologs	PALMITOYLTRANSFERASE ZDHHC21 (PTHR22883:SF11)	protein modifying enzyme(PC00260)	Homo sapiens
	HUMAN|HGNC=9857|UniProtKB=P61224	RAP1B	Ras-related protein Rap-1b;RAP1B;PTN002514618;orthologs	RAS-RELATED PROTEIN RAP-1B-RELATED (PTHR24070:SF393)	small GTPase(PC00208)	Homo sapiens
	HUMAN|HGNC=7765|UniProtKB=P21359	NF1	Neurofibromin;NF1;PTN002468926;orthologs	NEUROFIBROMIN (PTHR10194:SF142)	GTPase-activating protein(PC00257)	Homo sapiens
	HUMAN|HGNC=29174|UniProtKB=Q2M389	WASHC4	WASH complex subunit 4;WASHC4;PTN002526656;orthologs	WASH COMPLEX SUBUNIT 4 (PTHR31409:SF0)		Homo sapiens
	HUMAN|HGNC=2904|UniProtKB=Q8TDM6	DLG5	Disks large homolog 5;DLG5;PTN002493217;orthologs	DISKS LARGE HOMOLOG 5 (PTHR46360:SF1)	scaffold/adaptor protein(PC00226)	Homo sapiens
	HUMAN|HGNC=2363|UniProtKB=P46109	CRKL	Crk-like protein;CRKL;PTN002500791;orthologs	CRK-LIKE PROTEIN (PTHR19969:SF5)	scaffold/adaptor protein(PC00226)	Homo sapiens
	HUMAN|HGNC=20564|UniProtKB=Q9NUK0	MBNL3	Muscleblind-like protein 3;MBNL3;PTN002489376;orthologs	MUSCLEBLIND-LIKE PROTEIN 3 (PTHR12675:SF3)	RNA splicing factor(PC00148)	Homo sapiens
	HUMAN|HGNC=29413|UniProtKB=Q6NYC8	PPP1R18	Phostensin;PPP1R18;PTN002502711;orthologs	PHOSTENSIN (PTHR21685:SF0)		Homo sapiens
	HUMAN|HGNC=25554|UniProtKB=Q96CQ1	SLC25A36	Solute carrier family 25 member 36;SLC25A36;PTN002515343;orthologs	SOLUTE CARRIER FAMILY 25 MEMBER 36 (PTHR45829:SF2)	mitochondrial carrier protein(PC00158)	Homo sapiens
	HUMAN|HGNC=18326|UniProtKB=Q96QA6	YPEL2	Protein yippee-like 2;YPEL2;PTN002493151;orthologs	PROTEIN YIPPEE-LIKE 2 (PTHR13848:SF3)	ubiquitin-protein ligase(PC00234)	Homo sapiens
	HUMAN|HGNC=494|UniProtKB=Q12955	ANK3	Ankyrin-3;ANK3;PTN002556043;orthologs	ANKYRIN-3 (PTHR24133:SF34)	scaffold/adaptor protein(PC00226)	Homo sapiens
	HUMAN|HGNC=10887|UniProtKB=Q15475	SIX1	Homeobox protein SIX1;SIX1;PTN002470529;orthologs	HOMEOBOX PROTEIN SIX1 (PTHR10390:SF13)	homeodomain transcription factor(PC00119)	Homo sapiens
	HUMAN|HGNC=16712|UniProtKB=Q969H0	FBXW7	F-box_WD repeat-containing protein 7;FBXW7;PTN002541352;orthologs	F-BOX_WD REPEAT-CONTAINING PROTEIN 7 (PTHR19849:SF1)	ubiquitin-protein ligase(PC00234)	Homo sapiens
	HUMAN|HGNC=16700|UniProtKB=Q8WW38	ZFPM2	Zinc finger protein ZFPM2;ZFPM2;PTN002490248;orthologs	ZINC FINGER PROTEIN ZFPM2 (PTHR12958:SF5)	transcription cofactor(PC00217)	Homo sapiens
	HUMAN|HGNC=11700|UniProtKB=Q13569	TDG	G_T mismatch-specific thymine DNA glycosylase;TDG;PTN002486505;orthologs	G_T MISMATCH-SPECIFIC THYMINE DNA GLYCOSYLASE (PTHR12159:SF9)	DNA glycosylase(PC00010)	Homo sapiens
	HUMAN|HGNC=4273|UniProtKB=Q14161	GIT2	ARF GTPase-activating protein GIT2;GIT2;PTN002509053;orthologs	ARF GTPASE-ACTIVATING PROTEIN GIT2 (PTHR46097:SF4)		Homo sapiens
Cellular component	HUMAN|HGNC=7886|UniProtKB=P51513	NOVA1	RNA-binding protein Nova-1;NOVA1;PTN002469758;orthologs	RNA-BINDING PROTEIN NOVA-1 (PTHR10288:SF229)	RNA metabolism protein(PC00031)	Homo sapiens
	HUMAN|HGNC=3446|UniProtKB=P11308	ERG	Transcriptional regulator ERG;ERG;PTN002483877;orthologs	TRANSCRIPTIONAL REGULATOR ERG (PTHR11849:SF216)	winged helix/forkhead transcription factor(PC00246)	Homo sapiens
	HUMAN|HGNC=30550|UniProtKB=O60337	MARCH6	E3 ubiquitin-protein ligase MARCHF6;MARCHF6;PTN002490987;orthologs	E3 UBIQUITIN-PROTEIN LIGASE MARCHF6 (PTHR13145:SF0)	ubiquitin-protein ligase(PC00234)	Homo sapiens
	HUMAN|HGNC=7984|UniProtKB=O00482	NR5A2	Nuclear receptor subfamily 5 group A member 2;NR5A2;PTN002515300;orthologs	NUCLEAR RECEPTOR SUBFAMILY 5 GROUP A MEMBER 2 (PTHR24086:SF18)	C4 zinc finger nuclear receptor(PC00169)	Homo sapiens
	HUMAN|HGNC=10588|UniProtKB=Q99250	SCN2A	Sodium channel protein type 2 subunit alpha;SCN2A;PTN002467440;orthologs	SODIUM CHANNEL PROTEIN TYPE 2 SUBUNIT ALPHA-RELATED (PTHR45628:SF26)	voltage-gated ion channel(PC00241)	Homo sapiens
	HUMAN|HGNC=25786|UniProtKB=Q9H902	REEP1	Receptor expression-enhancing protein 1;REEP1;PTN002487313;orthologs	RECEPTOR EXPRESSION-ENHANCING PROTEIN 1 (PTHR12300:SF33)	membrane traffic protein(PC00150)	Homo sapiens
	HUMAN|HGNC=2082|UniProtKB=O15516	CLOCK	Circadian locomoter output cycles protein kaput;CLOCK;PTN002507168;orthologs	CIRCADIAN LOCOMOTER OUTPUT CYCLES PROTEIN KAPUT (PTHR46055:SF2)		Homo sapiens
	HUMAN|HGNC=8761|UniProtKB=Q9BUL8	PDCD10	Programmed cell death protein 10;PDCD10;PTN002491198;orthologs	PROGRAMMED CELL DEATH PROTEIN 10 (PTHR13250:SF1)		Homo sapiens
	HUMAN|HGNC=15514|UniProtKB=Q13492	PICALM	Phosphatidylinositol-binding clathrin assembly protein;PICALM;PTN002505997;orthologs	PHOSPHATIDYLINOSITOL-BINDING CLATHRIN ASSEMBLY PROTEIN (PTHR22951:SF16)	vesicle coat protein(PC00235)	Homo sapiens
	HUMAN|HGNC=4424|UniProtKB=Q92805	GOLGA1	Golgin subfamily A member 1;GOLGA1;PTN002508828;orthologs	GOLGIN SUBFAMILY A MEMBER 1 (PTHR23157:SF24)		Homo sapiens
	HUMAN|HGNC=2854|UniProtKB=Q86XP1	DGKH	Diacylglycerol kinase eta;DGKH;PTN002477624;orthologs	DIACYLGLYCEROL KINASE ETA (PTHR11255:SF37)	kinase(PC00137)	Homo sapiens
	HUMAN|HGNC=1840|UniProtKB=Q9BXF3	CECR2	Chromatin remodeling regulator CECR2;CECR2;PTN002504925;orthologs	CHROMATIN REMODELING REGULATOR CECR2 (PTHR47092:SF1)		Homo sapiens
	HUMAN|HGNC=10258|UniProtKB=P35398	RORA	Nuclear receptor ROR-alpha;RORA;PTN002515192;orthologs	NUCLEAR RECEPTOR ROR-ALPHA (PTHR45805:SF3)	C4 zinc finger nuclear receptor(PC00169)	Homo sapiens
	HUMAN|HGNC=24238|UniProtKB=Q5VT06	CEP350	Centrosome-associated protein 350;CEP350;PTN002493484;orthologs	CENTROSOME-ASSOCIATED PROTEIN 350 (PTHR13958:SF4)	non-motor microtubule binding protein(PC00166)	Homo sapiens
	HUMAN|HGNC=14946|UniProtKB=Q9ULJ8	PPP1R9A	Neurabin-1;PPP1R9A;PTN002497098;orthologs	NEURABIN-1 (PTHR16154:SF22)		Homo sapiens
	HUMAN|HGNC=18185|UniProtKB=Q9UJM3	ERRFI1	ERBB receptor feedback inhibitor 1;ERRFI1;PTN002494435;orthologs	ERBB RECEPTOR FEEDBACK INHIBITOR 1 (PTHR14254:SF5)		Homo sapiens
	HUMAN|HGNC=3313|UniProtKB=Q12926	ELAVL2	ELAV-like protein 2;ELAVL2;PTN002539315;orthologs	ELAV-LIKE PROTEIN 2 (PTHR10352:SF12)	translation initiation factor(PC00224)	Homo sapiens
	HUMAN|HGNC=26199|UniProtKB=Q9H079	KATNBL1	KATNB1-like protein 1;KATNBL1;PTN002495036;orthologs	KATNB1-LIKE PROTEIN 1 (PTHR14682:SF1)		Homo sapiens
	HUMAN|HGNC=5175|UniProtKB=P52594	AGFG1	Arf-GAP domain and FG repeat-containing protein 1;AGFG1;PTN002509032;orthologs	ARF-GAP DOMAIN AND FG REPEAT-CONTAINING PROTEIN 1 (PTHR46134:SF1)		Homo sapiens
	HUMAN|HGNC=12370|UniProtKB=Q9BYV8	CEP41	Centrosomal protein of 41 kDa;CEP41;PTN002547635;orthologs	CENTROSOMAL PROTEIN OF 41 KDA (PTHR44390:SF1)		Homo sapiens
	HUMAN|HGNC=3811|UniProtKB=P55316	FOXG1	Forkhead box protein G1;FOXG1;PTN002483625;orthologs	FORKHEAD BOX PROTEIN G1 (PTHR46617:SF3)	winged helix/forkhead transcription factor(PC00246)	Homo sapiens
	HUMAN|HGNC=29152|UniProtKB=Q7L804	RAB11FIP2	Rab11 family-interacting protein 2;RAB11FIP2;PTN002496568;orthologs	RAB11 FAMILY-INTERACTING PROTEIN 2 (PTHR15746:SF20)	small GTPase(PC00208)	Homo sapiens
	HUMAN|HGNC=28734|UniProtKB=Q8IWE4	DCUN1D3	DCN1-like protein 3;DCUN1D3;PTN002487212;orthologs	DCN1-LIKE PROTEIN 3 (PTHR12281:SF31)	ubiquitin-protein ligase(PC00234)	Homo sapiens
	HUMAN|HGNC=28593|UniProtKB=Q8IXS8	FAM126B	Hyccin 2;HYCC2;PTN002525722;orthologs	HYCCIN 2 (PTHR31220:SF3)		Homo sapiens
	HUMAN|HGNC=30043|UniProtKB=Q9NWQ8	PAG1	Phosphoprotein associated with glycosphingolipid-enriched microdomains 1;PAG1;PTN002497392;orthologs	PHOSPHOPROTEIN ASSOCIATED WITH GLYCOSPHINGOLIPID-ENRICHED MICRODOMAINS 1 (PTHR16322:SF0)		Homo sapiens
	HUMAN|HGNC=21638|UniProtKB=Q5SZL2	CEP85L	Centrosomal protein of 85 kDa-like;CEP85L;PTN002525168;orthologs	CENTROSOMAL PROTEIN OF 85 KDA-LIKE (PTHR31075:SF2)		Homo sapiens
	HUMAN|HGNC=26868|UniProtKB=Q8N7R7	CCNYL1	Cyclin-Y-like protein 1;CCNYL1;PTN002494432;orthologs	CYCLIN-Y-LIKE PROTEIN 1 (PTHR14248:SF32)		Homo sapiens
	HUMAN|HGNC=13652|UniProtKB=A6H8Y1	BDP1	Transcription factor TFIIIB component B'' homolog;BDP1;PTN002505638;orthologs	TRANSCRIPTION FACTOR TFIIIB COMPONENT B'' HOMOLOG (PTHR22929:SF0)	general transcription factor(PC00259)	Homo sapiens
	HUMAN|HGNC=3326|UniProtKB=P28324	ELK4	ETS domain-containing protein Elk-4;ELK4;PTN002483891;orthologs	ETS DOMAIN-CONTAINING PROTEIN ELK-4 (PTHR11849:SF21)	winged helix/forkhead transcription factor(PC00246)	Homo sapiens
	HUMAN|HGNC=10701|UniProtKB=Q15436	SEC23A	Protein transport protein Sec23A;SEC23A;PTN002476725;orthologs	PROTEIN TRANSPORT PROTEIN SEC23A (PTHR11141:SF7)	vesicle coat protein(PC00235)	Homo sapiens
	HUMAN|HGNC=14980|UniProtKB=P57768	SNX16	Sorting nexin-16;SNX16;PTN002506729;orthologs	SORTING NEXIN-16 (PTHR22999:SF23)		Homo sapiens
	HUMAN|HGNC=10461|UniProtKB=P30622	CLIP1	CAP-Gly domain-containing linker protein 1;CLIP1;PTN002498107;orthologs	CAP-GLY DOMAIN-CONTAINING LINKER PROTEIN 1 (PTHR18916:SF44)	chaperone(PC00072)	Homo sapiens
	HUMAN|HGNC=1875|UniProtKB=Q9Y281	CFL2	Cofilin-2;CFL2;PTN002484470;orthologs	COFILIN-2 (PTHR11913:SF15)	non-motor actin binding protein(PC00165)	Homo sapiens
	HUMAN|HGNC=19322|UniProtKB=Q8WY54	PPM1E	Protein phosphatase 1E;PPM1E;PTN002492919;orthologs	PROTEIN PHOSPHATASE 1E (PTHR13832:SF535)	protein phosphatase(PC00195)	Homo sapiens
	HUMAN|HGNC=18782|UniProtKB=Q16204	CCDC6	Coiled-coil domain-containing protein 6;CCDC6;PTN002495760;orthologs	COILED-COIL DOMAIN-CONTAINING PROTEIN 6 (PTHR15276:SF0)		Homo sapiens
	HUMAN|HGNC=17382|UniProtKB=Q7Z6B7	SRGAP1	SLIT-ROBO Rho GTPase-activating protein 1;SRGAP1;PTN002494162;orthologs	SLIT-ROBO RHO GTPASE-ACTIVATING PROTEIN 1 (PTHR14166:SF15)	GTPase-activating protein(PC00257)	Homo sapiens
	HUMAN|HGNC=29066|UniProtKB=Q9UKJ3	GPATCH8	G patch domain-containing protein 8;GPATCH8;PTN002497846;orthologs	G PATCH DOMAIN-CONTAINING PROTEIN 8 (PTHR17614:SF11)		Homo sapiens
	HUMAN|HGNC=20584|UniProtKB=Q969S0	SLC35B4	Nucleotide sugar transporter SLC35B4;SLC35B4;PTN002473577;orthologs	NUCLEOTIDE SUGAR TRANSPORTER SLC35B4 (PTHR10778:SF4)	secondary carrier transporter(PC00258)	Homo sapiens
	HUMAN|HGNC=10256|UniProtKB=Q01973	ROR1	Inactive tyrosine-protein kinase transmembrane receptor ROR1;ROR1;PTN002521359;orthologs	INACTIVE TYROSINE-PROTEIN KINASE TRANSMEMBRANE RECEPTOR ROR1 (PTHR24416:SF134)	transmembrane signal receptor(PC00197)	Homo sapiens
	HUMAN|HGNC=7784|UniProtKB=Q12857	NFIA	Nuclear factor 1 A-type;NFIA;PTN002479558;orthologs	NUCLEAR FACTOR 1 A-TYPE (PTHR11492:SF6)	DNA-binding transcription factor(PC00218)	Homo sapiens
	HUMAN|HGNC=17064|UniProtKB=O00472	ELL2	RNA polymerase II elongation factor ELL2;ELL2;PTN002510926;orthologs	RNA POLYMERASE II ELONGATION FACTOR ELL2 (PTHR23288:SF8)	general transcription factor(PC00259)	Homo sapiens
	HUMAN|HGNC=14099|UniProtKB=Q9ULM6	CNOT6	CCR4-NOT transcription complex subunit 6;CNOT6;PTN002486240;orthologs	CCR4-NOT TRANSCRIPTION COMPLEX SUBUNIT 6 (PTHR12121:SF33)	mRNA polyadenylation factor(PC00146)	Homo sapiens
	HUMAN|HGNC=22394|UniProtKB=Q6ZWB6	KCTD8	BTB_POZ domain-containing protein KCTD8;KCTD8;PTN002494767;orthologs	BTB_POZ DOMAIN-CONTAINING PROTEIN KCTD8 (PTHR14499:SF68)	scaffold/adaptor protein(PC00226)	Homo sapiens
	HUMAN|HGNC=4129|UniProtKB=Q86SF2	GALNT7	N-acetylgalactosaminyltransferase 7;GALNT7;PTN002481690;orthologs	N-ACETYLGALACTOSAMINYLTRANSFERASE 7 (PTHR11675:SF68)	glycosyltransferase(PC00111)	Homo sapiens
	HUMAN|HGNC=689|UniProtKB=Q9Y4X5	ARIH1	E3 ubiquitin-protein ligase ARIH1;ARIH1;PTN002481780;orthologs	E3 UBIQUITIN-PROTEIN LIGASE ARIH1 (PTHR11685:SF212)	ubiquitin-protein ligase(PC00234)	Homo sapiens
	HUMAN|HGNC=13222|UniProtKB=Q9C0K0	BCL11B	B-cell lymphoma_leukemia 11B;BCL11B;PTN002509576;orthologs	B-CELL LYMPHOMA_LEUKEMIA 11B (PTHR45993:SF4)	C2H2 zinc finger transcription factor(PC00248)	Homo sapiens
	HUMAN|HGNC=9620|UniProtKB=Q12792	TWF1	Twinfilin-1;TWF1;PTN002492611;orthologs	TWINFILIN-1 (PTHR13759:SF8)	non-motor actin binding protein(PC00165)	Homo sapiens
	HUMAN|HGNC=11503|UniProtKB=O43426	SYNJ1	Synaptojanin-1;SYNJ1;PTN002477001;orthologs	SYNAPTOJANIN-1 (PTHR11200:SF158)	phosphatase(PC00181)	Homo sapiens
	HUMAN|HGNC=18595|UniProtKB=Q96JB3	HIC2	Hypermethylated in cancer 2 protein;HIC2;PTN002553464;orthologs	HYPERMETHYLATED IN CANCER 2 PROTEIN (PTHR24399:SF27)	C2H2 zinc finger transcription factor(PC00248)	Homo sapiens
	HUMAN|HGNC=219|UniProtKB=O15072	ADAMTS3	A disintegrin and metalloproteinase with thrombospondin motifs 3;ADAMTS3;PTN002492509;orthologs	A DISINTEGRIN AND METALLOPROTEINASE WITH THROMBOSPONDIN MOTIFS 3 (PTHR13723:SF158)	metalloprotease(PC00153)	Homo sapiens
	HUMAN|HGNC=22224|UniProtKB=Q6ZMT4	KDM7A	Lysine-specific demethylase 7A;KDM7A;PTN002508490;orthologs	LYSINE-SPECIFIC DEMETHYLASE 7A (PTHR23123:SF15)	histone modifying enzyme(PC00261)	Homo sapiens
	HUMAN|HGNC=19839|UniProtKB=Q96NE9	FRMD6	FERM domain-containing protein 6;FRMD6;PTN002510825;orthologs	FERM DOMAIN-CONTAINING PROTEIN 6 (PTHR13429:SF11)		Homo sapiens
	HUMAN|HGNC=22205|UniProtKB=Q2PZI1	DPY19L1	Probable C-mannosyltransferase DPY19L1;DPY19L1;PTN002526820;orthologs	C-MANNOSYLTRANSFERASE DPY19L1-RELATED (PTHR31488:SF5)		Homo sapiens
	HUMAN|HGNC=9414|UniProtKB=Q13976	PRKG1	cGMP-dependent protein kinase 1;PRKG1;PTN002519366;orthologs	SUBFAMILY NOT NAMED (PTHR24353:SF68)	non-receptor serine/threonine protein kinase(PC00167)	Homo sapiens
	HUMAN|HGNC=24949|UniProtKB=Q01804	OTUD4	OTU domain-containing protein 4;OTUD4;PTN002488110;orthologs	OTU DOMAIN-CONTAINING PROTEIN 4 (PTHR12419:SF9)	cysteine protease(PC00081)	Homo sapiens
	HUMAN|HGNC=20343|UniProtKB=Q9P0R6	GSKIP	GSK3B-interacting protein;GSKIP;PTN002488369;orthologs	GSK3B-INTERACTING PROTEIN (PTHR12490:SF4)		Homo sapiens
	HUMAN|HGNC=21652|UniProtKB=Q86WC4	OSTM1	Osteopetrosis-associated transmembrane protein 1;OSTM1;PTN002496356;orthologs	OSTEOPETROSIS-ASSOCIATED TRANSMEMBRANE PROTEIN 1 (PTHR15644:SF2)		Homo sapiens
	HUMAN|HGNC=13411|UniProtKB=Q8N3S3	PHTF2	Protein PHTF2;PHTF2;PTN002489386;orthologs	PROTEIN PHTF2 (PTHR12680:SF2)	homeodomain transcription factor(PC00119)	Homo sapiens
	HUMAN|HGNC=6866|UniProtKB=O95819	MAP4K4	Mitogen-activated protein kinase kinase kinase kinase 4;MAP4K4;PTN002519560;orthologs	MITOGEN-ACTIVATED PROTEIN KINASE KINASE KINASE KINASE 4 (PTHR48015:SF2)	non-receptor serine/threonine protein kinase(PC00167)	Homo sapiens
	HUMAN|HGNC=18713|UniProtKB=Q86VQ1	GLCCI1	Glucocorticoid-induced transcript 1 protein;GLCCI1;PTN002495299;orthologs	GLUCOCORTICOID-INDUCED TRANSCRIPT 1 PROTEIN (PTHR14972:SF3)		Homo sapiens
	HUMAN|HGNC=30953|UniProtKB=Q96DT7	ZBTB10	Zinc finger and BTB domain-containing protein 10;ZBTB10;PTN002521264;orthologs	ZINC FINGER AND BTB DOMAIN-CONTAINING PROTEIN 10 (PTHR24414:SF27)	non-motor actin binding protein(PC00165)	Homo sapiens
	HUMAN|HGNC=12736|UniProtKB=O43516	WIPF1	WAS_WASL-interacting protein family member 1;WIPF1;PTN002509269;orthologs	WAS_WASL-INTERACTING PROTEIN FAMILY MEMBER 1 (PTHR48226:SF1)		Homo sapiens
	HUMAN|HGNC=19364|UniProtKB=Q8IZC4	RTKN2	Rhotekin-2;RTKN2;PTN002502311;orthologs	RHOTEKIN-2 (PTHR21538:SF21)	non-motor actin binding protein(PC00165)	Homo sapiens
	HUMAN|HGNC=11424|UniProtKB=O43815	STRN	Striatin;STRN;PTN002496360;orthologs	STRIATIN (PTHR15653:SF2)		Homo sapiens
	HUMAN|HGNC=18215|UniProtKB=Q8TCG2	PI4K2B	Phosphatidylinositol 4-kinase type 2-beta;PI4K2B;PTN002489969;orthologs	PHOSPHATIDYLINOSITOL 4-KINASE TYPE 2-BETA (PTHR12865:SF6)	kinase(PC00137)	Homo sapiens
	HUMAN|HGNC=19907|UniProtKB=Q712K3	UBE2R2	Ubiquitin-conjugating enzyme E2 R2;UBE2R2;PTN002514453;orthologs	UBIQUITIN-CONJUGATING ENZYME E2 R2 (PTHR24067:SF148)	ubiquitin-protein ligase(PC00234)	Homo sapiens
	HUMAN|HGNC=17620|UniProtKB=Q9GZM8	NDEL1	Nuclear distribution protein nudE-like 1;NDEL1;PTN002475059;orthologs	NUCLEAR DISTRIBUTION PROTEIN NUDE-LIKE 1 (PTHR10921:SF0)		Homo sapiens
	HUMAN|HGNC=21746|UniProtKB=Q8NE35	CPEB3	Cytoplasmic polyadenylation element-binding protein 3;CPEB3;PTN002488894;orthologs	CYTOPLASMIC POLYADENYLATION ELEMENT-BINDING PROTEIN 3 (PTHR12566:SF7)	mRNA polyadenylation factor(PC00146)	Homo sapiens
	HUMAN|HGNC=20418|UniProtKB=Q9NTI5	PDS5B	Sister chromatid cohesion protein PDS5 homolog B;PDS5B;PTN002489263;orthologs	SISTER CHROMATID COHESION PROTEIN PDS5 HOMOLOG B (PTHR12663:SF1)	chromatin/chromatin-binding, or -regulatory protein(PC00077)	Homo sapiens
	HUMAN|HGNC=14881|UniProtKB=O60315	ZEB2	Zinc finger E-box-binding homeobox 2;ZEB2;PTN002520847;orthologs	ZINC FINGER E-BOX-BINDING HOMEOBOX 2 (PTHR24391:SF11)	C2H2 zinc finger transcription factor(PC00248)	Homo sapiens
	HUMAN|HGNC=6348|UniProtKB=O43474	KLF4	Krueppel-like factor 4;KLF4;PTN002551922;orthologs	KRUEPPEL-LIKE FACTOR 4 (PTHR23235:SF117)	C2H2 zinc finger transcription factor(PC00248)	Homo sapiens
	HUMAN|HGNC=7978|UniProtKB=P04150	NR3C1	Glucocorticoid receptor;NR3C1;PTN002515274;orthologs	GLUCOCORTICOID RECEPTOR (PTHR48092:SF5)	C4 zinc finger nuclear receptor(PC00169)	Homo sapiens
	HUMAN|HGNC=10596|UniProtKB=Q9UQD0	SCN8A	Sodium channel protein type 8 subunit alpha;SCN8A;PTN002467437;orthologs	SODIUM CHANNEL PROTEIN TYPE 8 SUBUNIT ALPHA (PTHR45628:SF29)	voltage-gated ion channel(PC00241)	Homo sapiens
	HUMAN|HGNC=16787|UniProtKB=Q9BZQ6	EDEM3	ER degradation-enhancing alpha-mannosidase-like protein 3;EDEM3;PTN002482735;orthologs	ER DEGRADATION-ENHANCING ALPHA-MANNOSIDASE-LIKE PROTEIN 3 (PTHR45679:SF2)		Homo sapiens
	HUMAN|HGNC=15767|UniProtKB=Q96AC1	FERMT2	Fermitin family homolog 2;FERMT2;PTN002497114;orthologs	FERMITIN FAMILY HOMOLOG 2 (PTHR16160:SF11)		Homo sapiens
	HUMAN|HGNC=5467|UniProtKB=P11717	IGF2R	Cation-independent mannose-6-phosphate receptor;IGF2R;PTN002495428;orthologs	CATION-INDEPENDENT MANNOSE-6-PHOSPHATE RECEPTOR (PTHR15071:SF17)	membrane traffic protein(PC00150)	Homo sapiens
	HUMAN|HGNC=10445|UniProtKB=Q92600	CNOT9	CCR4-NOT transcription complex subunit 9;CNOT9;PTN002487063;orthologs	CCR4-NOT TRANSCRIPTION COMPLEX SUBUNIT 9 (PTHR12262:SF0)		Homo sapiens
	HUMAN|HGNC=8711|UniProtKB=Q9UN71	CDH20	Protocadherin gamma-B4;PCDHGB4;PTN002513280;orthologs	PROTOCADHERIN GAMMA-B4 (PTHR24028:SF117)	cadherin(PC00057)	Homo sapiens
	HUMAN|HGNC=26957|UniProtKB=Q9NPB8	GPCPD1	Glycerophosphocholine phosphodiesterase GPCPD1;GPCPD1;PTN002506339;orthologs	GLYCEROPHOSPHOCHOLINE PHOSPHODIESTERASE GPCPD1 (PTHR22958:SF1)	phosphodiesterase(PC00185)	Homo sapiens
	HUMAN|HGNC=14873|UniProtKB=Q9P0K7	RAI14	Ankycorbin;RAI14;PTN002516392;orthologs	ANKYCORBIN (PTHR24129:SF0)		Homo sapiens
	HUMAN|HGNC=6664|UniProtKB=P28300	LOX	Protein-lysine 6-oxidase;LOX;PTN002499914;orthologs	PROTEIN-LYSINE 6-OXIDASE (PTHR45817:SF6)	oxidase(PC00175)	Homo sapiens
	HUMAN|HGNC=20297|UniProtKB=Q96PX8	SLITRK1	SLIT and NTRK-like protein 1;SLITRK1;PTN002519904;orthologs	SLIT AND NTRK-LIKE PROTEIN 1 (PTHR45773:SF7)	transmembrane signal receptor(PC00197)	Homo sapiens
	HUMAN|HGNC=15822|UniProtKB=Q8N573	OXR1	Oxidation resistance protein 1;OXR1;PTN002511600;orthologs	OXIDATION RESISTANCE PROTEIN 1 (PTHR23354:SF69)		Homo sapiens
	HUMAN|HGNC=13285|UniProtKB=Q5HY92	FIGN	Fidgetin;FIGN;PTN002507696;orthologs	FIDGETIN (PTHR23074:SF14)	non-motor microtubule binding protein(PC00166)	Homo sapiens
	HUMAN|HGNC=9872|UniProtKB=Q15283	RASA2	Ras GTPase-activating protein 2;RASA2;PTN002468903;orthologs	RAS GTPASE-ACTIVATING PROTEIN 2 (PTHR10194:SF21)	GTPase-activating protein(PC00257)	Homo sapiens
	HUMAN|HGNC=20292|UniProtKB=Q9Y376	CAB39	Calcium-binding protein 39;CAB39;PTN002468781;orthologs	CALCIUM-BINDING PROTEIN 39 (PTHR10182:SF11)		Homo sapiens
	HUMAN|HGNC=28826|UniProtKB=Q6UXN9	WDR82	WD repeat-containing protein 82;WDR82;PTN002500485;orthologs	WD REPEAT-CONTAINING PROTEIN 82 (PTHR19861:SF0)	methyltransferase(PC00155)	Homo sapiens
	HUMAN|HGNC=24047|UniProtKB=Q8NHH9	ATL2	Atlastin-2;ATL2;PTN002473424;orthologs	ATLASTIN-2 (PTHR10751:SF42)	heterotrimeric G-protein(PC00117)	Homo sapiens
	HUMAN|HGNC=25997|UniProtKB=Q53TQ3	INO80D	INO80 complex subunit D;INO80D;PTN002497198;orthologs	INO80 COMPLEX SUBUNIT D (PTHR16198:SF2)		Homo sapiens
	HUMAN|HGNC=1760|UniProtKB=Q9HBT6	CDH20	Cadherin-20;CDH20;PTN002513208;orthologs	CADHERIN-20 (PTHR24027:SF84)	cadherin(PC00057)	Homo sapiens
	HUMAN|HGNC=14065|UniProtKB=Q9UKV0	HDAC9	Histone deacetylase 9;HDAC9;PTN002472086;orthologs	HISTONE DEACETYLASE 9 (PTHR10625:SF41)		Homo sapiens
	HUMAN|HGNC=29067|UniProtKB=Q96AA8	JAKMIP2	Janus kinase and microtubule-interacting protein 2;JAKMIP2;PTN002498333;orthologs	JANUS KINASE AND MICROTUBULE-INTERACTING PROTEIN 2 (PTHR18935:SF7)		Homo sapiens
	HUMAN|HGNC=17342|UniProtKB=Q6RI45	BRWD3	Bromodomain and WD repeat-containing protein 3;BRWD3;PTN002497331;orthologs	BROMODOMAIN AND WD REPEAT-CONTAINING PROTEIN 3 (PTHR16266:SF25)		Homo sapiens
	HUMAN|HGNC=13128|UniProtKB=Q9Y462	ZNF711	Zinc finger protein 711;ZNF711;PTN002543747;orthologs	HISTONE-LYSINE N-METHYLTRANSFERASE PRDM9-RELATED (PTHR16515:SF10)	C2H2 zinc finger transcription factor(PC00248)	Homo sapiens
	HUMAN|HGNC=10890|UniProtKB=Q9UIU6	SIX4	Homeobox protein SIX4;SIX4;PTN002470544;orthologs	HOMEOBOX PROTEIN SIX4 (PTHR10390:SF36)	homeodomain transcription factor(PC00119)	Homo sapiens
	HUMAN|HGNC=29529|UniProtKB=Q9BZK7	TBL1XR1	F-box-like_WD repeat-containing protein TBL1XR1;TBL1XR1;PTN002504479;orthologs	F-BOX-LIKE_WD REPEAT-CONTAINING PROTEIN TBL1XR1 (PTHR22846:SF40)		Homo sapiens
	HUMAN|HGNC=7153|UniProtKB=Q15546	MMD	Monocyte to macrophage differentiation factor;MMD;PTN002500945;orthologs	MONOCYTE TO MACROPHAGE DIFFERENTIATION FACTOR (PTHR20855:SF26)	G-protein coupled receptor(PC00021)	Homo sapiens
	HUMAN|HGNC=18790|UniProtKB=P42857	NSG1	Neuronal vesicle trafficking-associated protein 1;NSG1;PTN002408238;orthologs	NEURONAL VESICLE TRAFFICKING-ASSOCIATED PROTEIN 1 (PTHR28546:SF3)		Homo sapiens
	HUMAN|HGNC=20956|UniProtKB=O75167	PHACTR2	Phosphatase and actin regulator 2;PHACTR2;PTN002489568;orthologs	PHOSPHATASE AND ACTIN REGULATOR 2 (PTHR12751:SF5)	phosphatase modulator(PC00184)	Homo sapiens
	HUMAN|HGNC=24086|UniProtKB=Q9NQ94	A1CF	APOBEC1 complementation factor;A1CF;PTN002540668;orthologs	APOBEC1 COMPLEMENTATION FACTOR (PTHR21245:SF8)	RNA metabolism protein(PC00031)	Homo sapiens
	HUMAN|HGNC=26506|UniProtKB=Q96MI6	PPM1E	Protein phosphatase 1M;PPM1M;PTN002492939;orthologs	PROTEIN PHOSPHATASE 1M (PTHR13832:SF236)	protein phosphatase(PC00195)	Homo sapiens
	HUMAN|HGNC=9649|UniProtKB=Q99952	BDP1	Tyrosine-protein phosphatase non-receptor type 18;PTPN18;PTN002498794;orthologs	TYROSINE-PROTEIN PHOSPHATASE NON-RECEPTOR TYPE 18 (PTHR45983:SF4)		Homo sapiens
	HUMAN|HGNC=14631|UniProtKB=Q86TH1	ATL2	ADAMTS-like protein 2;ADAMTSL2;PTN002492459;orthologs	ADAMTS-LIKE PROTEIN 2 (PTHR13723:SF147)	metalloprotease(PC00153)	Homo sapiens
	HUMAN|HGNC=22916|UniProtKB=Q9C0B9	ZCCHC2	Zinc finger CCHC domain-containing protein 2;ZCCHC2;PTN002497191;orthologs	ZINC FINGER CCHC DOMAIN-CONTAINING PROTEIN 2 (PTHR46939:SF1)		Homo sapiens
	HUMAN|HGNC=11033|UniProtKB=Q9Y6M7	SLC4A7	Sodium bicarbonate cotransporter 3;SLC4A7;PTN002479119;orthologs	SODIUM BICARBONATE COTRANSPORTER 3 (PTHR11453:SF105)	secondary carrier transporter(PC00258)	Homo sapiens
	HUMAN|HGNC=29016|UniProtKB=O15063	KIAA0355	Granule associated Rac and RHOG effector protein 1;GARRE1;PTN002496421;orthologs	GRANULE ASSOCIATED RAC AND RHOG EFFECTOR PROTEIN 1 (PTHR15703:SF3)		Homo sapiens
	HUMAN|HGNC=29190|UniProtKB=Q9UPQ9	TNRC6B	Trinucleotide repeat-containing gene 6B protein;TNRC6B;PTN002490386;orthologs	TRINUCLEOTIDE REPEAT-CONTAINING GENE 6B PROTEIN (PTHR13020:SF32)	RNA metabolism protein(PC00031)	Homo sapiens
	HUMAN|HGNC=2456|UniProtKB=Q9Y6M4	CSNK1G3	Casein kinase I isoform gamma-3;CSNK1G3;PTN002484384;orthologs	CASEIN KINASE I ISOFORM GAMMA-3 (PTHR11909:SF151)	non-receptor serine/threonine protein kinase(PC00167)	Homo sapiens
	HUMAN|HGNC=28404|UniProtKB=Q6P3S1	DENND1B	DENN domain-containing protein 1B;DENND1B;PTN002491102;orthologs	DENN DOMAIN-CONTAINING PROTEIN 1B (PTHR13196:SF24)		Homo sapiens
	HUMAN|HGNC=9346|UniProtKB=O75626	PRDM1	PR domain zinc finger protein 1;PRDM1;PTN002549107;orthologs	PR DOMAIN ZINC FINGER PROTEIN 1 (PTHR16515:SF63)	C2H2 zinc finger transcription factor(PC00248)	Homo sapiens
	HUMAN|HGNC=10548|UniProtKB=P54253	ATXN1	Ataxin-1;ATXN1;PTN002491539;orthologs	ATAXIN-1 (PTHR13392:SF5)		Homo sapiens
	HUMAN|HGNC=6881|UniProtKB=P45983	MAPK8	Mitogen-activated protein kinase 8;MAPK8;PTN002513983;orthologs	MITOGEN-ACTIVATED PROTEIN KINASE 8 (PTHR24055:SF222)	non-receptor serine/threonine protein kinase(PC00167)	Homo sapiens
	HUMAN|HGNC=30988|UniProtKB=Q6ZN30	BNC2	Zinc finger protein basonuclin-2;BNC2;PTN002495367;orthologs	ZINC FINGER PROTEIN BASONUCLIN-2 (PTHR15021:SF2)	zinc finger transcription factor(PC00244)	Homo sapiens
	HUMAN|HGNC=27120|UniProtKB=Q6ZPD9	DPY19L3	Probable C-mannosyltransferase DPY19L3;DPY19L3;PTN002526814;orthologs	C-MANNOSYLTRANSFERASE DPY19L3-RELATED (PTHR31488:SF4)		Homo sapiens
	HUMAN|HGNC=17634|UniProtKB=Q7Z417	NUFIP2	FMR1-interacting protein NUFIP2;NUFIP2;PTN002523814;orthologs	FMR1-INTERACTING PROTEIN NUFIP2 (PTHR28333:SF2)		Homo sapiens
	HUMAN|HGNC=23496|UniProtKB=Q7Z2D5	PLPPR4	Phospholipid phosphatase-related protein type 4;PLPPR4;PTN001606026;orthologs	PHOSPHOLIPID PHOSPHATASE-RELATED PROTEIN TYPE 4 (PTHR10165:SF13)	phosphatase(PC00181)	Homo sapiens
	HUMAN|HGNC=30626|UniProtKB=Q96MU7	YTHDC1	YTH domain-containing protein 1;YTHDC1;PTN002487700;orthologs	YTH DOMAIN-CONTAINING PROTEIN 1 (PTHR12357:SF3)	RNA metabolism protein(PC00031)	Homo sapiens
	HUMAN|HGNC=25768|UniProtKB=Q96BU1	S100PBP	S100P-binding protein;S100PBP;PTN002494697;orthologs	S100P-BINDING PROTEIN (PTHR14455:SF0)		Homo sapiens
	HUMAN|HGNC=19959|UniProtKB=Q9Y4F4	TOGARAM1	TOG array regulator of axonemal microtubules protein 1;TOGARAM1;PTN002502384;orthologs	TOG ARRAY REGULATOR OF AXONEMAL MICROTUBULES PROTEIN 1 (PTHR21567:SF6)	non-motor microtubule binding protein(PC00166)	Homo sapiens
	HUMAN|HGNC=1590|UniProtKB=O96020	CCNE2	G1_S-specific cyclin-E2;CCNE2;PTN002468725;orthologs	G1_S-SPECIFIC CYCLIN-E2 (PTHR10177:SF70)	kinase activator(PC00138)	Homo sapiens
	HUMAN|HGNC=21165|UniProtKB=Q9Y3L5	RAP2C	Ras-related protein Rap-2c;RAP2C;PTN002514600;orthologs	RAS-RELATED PROTEIN RAP-2C (PTHR24070:SF200)	small GTPase(PC00208)	Homo sapiens
	HUMAN|HGNC=20750|UniProtKB=Q8IVQ6	ZDHHC21	Palmitoyltransferase ZDHHC21;ZDHHC21;PTN002505030;orthologs	PALMITOYLTRANSFERASE ZDHHC21 (PTHR22883:SF11)	protein modifying enzyme(PC00260)	Homo sapiens
	HUMAN|HGNC=28111|UniProtKB=Q8IZ81	ELMOD2	ELMO domain-containing protein 2;ELMOD2;PTN002489664;orthologs	ELMO DOMAIN-CONTAINING PROTEIN 2 (PTHR12771:SF47)	scaffold/adaptor protein(PC00226)	Homo sapiens
	HUMAN|HGNC=9857|UniProtKB=P61224	RAP1B	Ras-related protein Rap-1b;RAP1B;PTN002514618;orthologs	RAS-RELATED PROTEIN RAP-1B-RELATED (PTHR24070:SF393)	small GTPase(PC00208)	Homo sapiens
	HUMAN|HGNC=7765|UniProtKB=P21359	NF1	Neurofibromin;NF1;PTN002468926;orthologs	NEUROFIBROMIN (PTHR10194:SF142)	GTPase-activating protein(PC00257)	Homo sapiens
	HUMAN|HGNC=29174|UniProtKB=Q2M389	WASHC4	WASH complex subunit 4;WASHC4;PTN002526656;orthologs	WASH COMPLEX SUBUNIT 4 (PTHR31409:SF0)		Homo sapiens
	HUMAN|HGNC=2904|UniProtKB=Q8TDM6	DLG5	Disks large homolog 5;DLG5;PTN002493217;orthologs	DISKS LARGE HOMOLOG 5 (PTHR46360:SF1)	scaffold/adaptor protein(PC00226)	Homo sapiens
	HUMAN|HGNC=2363|UniProtKB=P46109	CRKL	Crk-like protein;CRKL;PTN002500791;orthologs	CRK-LIKE PROTEIN (PTHR19969:SF5)	scaffold/adaptor protein(PC00226)	Homo sapiens
	HUMAN|HGNC=20564|UniProtKB=Q9NUK0	MBNL3	Muscleblind-like protein 3;MBNL3;PTN002489376;orthologs	MUSCLEBLIND-LIKE PROTEIN 3 (PTHR12675:SF3)	RNA splicing factor(PC00148)	Homo sapiens
	HUMAN|HGNC=29413|UniProtKB=Q6NYC8	PPP1R18	Phostensin;PPP1R18;PTN002502711;orthologs	PHOSTENSIN (PTHR21685:SF0)		Homo sapiens
	HUMAN|HGNC=25554|UniProtKB=Q96CQ1	SLC25A36	Solute carrier family 25 member 36;SLC25A36;PTN002515343;orthologs	SOLUTE CARRIER FAMILY 25 MEMBER 36 (PTHR45829:SF2)	mitochondrial carrier protein(PC00158)	Homo sapiens
	HUMAN|HGNC=18326|UniProtKB=Q96QA6	YPEL2	Protein yippee-like 2;YPEL2;PTN002493151;orthologs	PROTEIN YIPPEE-LIKE 2 (PTHR13848:SF3)	ubiquitin-protein ligase(PC00234)	Homo sapiens
	HUMAN|HGNC=494|UniProtKB=Q12955	ANK3	Ankyrin-3;ANK3;PTN002556043;orthologs	ANKYRIN-3 (PTHR24133:SF34)	scaffold/adaptor protein(PC00226)	Homo sapiens
	HUMAN|HGNC=10887|UniProtKB=Q15475	SIX1	Homeobox protein SIX1;SIX1;PTN002470529;orthologs	HOMEOBOX PROTEIN SIX1 (PTHR10390:SF13)	homeodomain transcription factor(PC00119)	Homo sapiens
	HUMAN|HGNC=16712|UniProtKB=Q969H0	FBXW7	F-box_WD repeat-containing protein 7;FBXW7;PTN002541352;orthologs	F-BOX_WD REPEAT-CONTAINING PROTEIN 7 (PTHR19849:SF1)	ubiquitin-protein ligase(PC00234)	Homo sapiens
	HUMAN|HGNC=16700|UniProtKB=Q8WW38	ZFPM2	Zinc finger protein ZFPM2;ZFPM2;PTN002490248;orthologs	ZINC FINGER PROTEIN ZFPM2 (PTHR12958:SF5)	transcription cofactor(PC00217)	Homo sapiens
	HUMAN|HGNC=11700|UniProtKB=Q13569	TDG	G_T mismatch-specific thymine DNA glycosylase;TDG;PTN002486505;orthologs	G_T MISMATCH-SPECIFIC THYMINE DNA GLYCOSYLASE (PTHR12159:SF9)	DNA glycosylase(PC00010)	Homo sapiens
	HUMAN|HGNC=4273|UniProtKB=Q14161	GIT2	ARF GTPase-activating protein GIT2;GIT2;PTN002509053;orthologs	ARF GTPASE-ACTIVATING PROTEIN GIT2 (PTHR46097:SF4)		Homo sapiens
Extracellular region	HUMAN|HGNC=8761|UniProtKB=Q9BUL8	PDCD10	Programmed cell death protein 10;PDCD10;PTN002491198;orthologs	PROGRAMMED CELL DEATH PROTEIN 10 (PTHR13250:SF1)		Homo sapiens
	HUMAN|HGNC=1875|UniProtKB=Q9Y281	CFL2	Cofilin-2;CFL2;PTN002484470;orthologs	COFILIN-2 (PTHR11913:SF15)	non-motor actin binding protein(PC00165)	Homo sapiens
	HUMAN|HGNC=4129|UniProtKB=Q86SF2	GALNT7	N-acetylgalactosaminyltransferase 7;GALNT7;PTN002481690;orthologs	N-ACETYLGALACTOSAMINYLTRANSFERASE 7 (PTHR11675:SF68)	glycosyltransferase(PC00111)	Homo sapiens
	HUMAN|HGNC=219|UniProtKB=O15072	ADAMTS3	A disintegrin and metalloproteinase with thrombospondin motifs 3;ADAMTS3;PTN002492509;orthologs	A DISINTEGRIN AND METALLOPROTEINASE WITH THROMBOSPONDIN MOTIFS 3 (PTHR13723:SF158)	metalloprotease(PC00153)	Homo sapiens
	HUMAN|HGNC=5467|UniProtKB=P11717	IGF2R	Cation-independent mannose-6-phosphate receptor;IGF2R;PTN002495428;orthologs	CATION-INDEPENDENT MANNOSE-6-PHOSPHATE RECEPTOR (PTHR15071:SF17)	membrane traffic protein(PC00150)	Homo sapiens
	HUMAN|HGNC=6664|UniProtKB=P28300	LOX	Protein-lysine 6-oxidase;LOX;PTN002499914;orthologs	PROTEIN-LYSINE 6-OXIDASE (PTHR45817:SF6)	oxidase(PC00175)	Homo sapiens
	HUMAN|HGNC=20297|UniProtKB=Q96PX8	SLITRK1	SLIT and NTRK-like protein 1;SLITRK1;PTN002519904;orthologs	SLIT AND NTRK-LIKE PROTEIN 1 (PTHR45773:SF7)	transmembrane signal receptor(PC00197)	Homo sapiens
	HUMAN|HGNC=20292|UniProtKB=Q9Y376	CAB39	Calcium-binding protein 39;CAB39;PTN002468781;orthologs	CALCIUM-BINDING PROTEIN 39 (PTHR10182:SF11)		Homo sapiens
	HUMAN|HGNC=14631|UniProtKB=Q86TH1	ATL2	ADAMTS-like protein 2;ADAMTSL2;PTN002492459;orthologs	ADAMTS-LIKE PROTEIN 2 (PTHR13723:SF147)	metalloprotease(PC00153)	Homo sapiens
	HUMAN|HGNC=21165|UniProtKB=Q9Y3L5	RAP2C	Ras-related protein Rap-2c;RAP2C;PTN002514600;orthologs	RAS-RELATED PROTEIN RAP-2C (PTHR24070:SF200)	small GTPase(PC00208)	Homo sapiens
	HUMAN|HGNC=9857|UniProtKB=P61224	RAP1B	Ras-related protein Rap-1b;RAP1B;PTN002514618;orthologs	RAS-RELATED PROTEIN RAP-1B-RELATED (PTHR24070:SF393)	small GTPase(PC00208)	Homo sapiens
